# Supplementary material for: SARS-CoV-2 RNAemia and proteomic trajectories inform prognostication in COVID-19 patients admitted to intensive care
Source: Nat Commun. 2021 Jun 7;12:3406. doi: 10.1038/s41467-021-23494-1 (PMC8184784; doi:10.1038/s41467-021-23494-1)
Supplement: Supplementary file 4 — Source Data [file 41467_2021_23494_MOESM4_ESM.xlsx]

## Sheet: Fig 1
Figure 1
Figure 1 is a schematic and does not contain any data.

## Sheet: Fig 2a
Figure 2a
	HR	Low -95% CI	High - 95% CI	Nominal P-val	FDR q-value
RNAemia	2.04876	1.37978	3.04211	0.000376486	0.0052708
Age	2.89122	1.66153	5.03101	0.00017234	0.00482552
Male sex	1.16507	0.707362	1.91894	0.548443	0.83636
BMI	0.719311	0.434517	1.19077	0.200169	0.701636
COPD	1.12034	0.740687	1.6946	0.590428	0.83636
DM	1.08301	0.689835	1.70027	0.728958	0.866711
HTN	1.33027	0.850928	2.07964	0.210624	0.701636
FiO2	1.14765	0.757912	1.7378	0.515332	0.83636
HR	1.01189	0.642587	1.59345	0.959297	0.964941
MAP	0.881178	0.5313	1.46146	0.624107	0.83636
Resp rate	1.32485	0.840624	2.088	0.225526	0.701636
Temp	0.917621	0.586887	1.43474	0.706175	0.866711
Alb	0.708651	0.431377	1.16415	0.173882	0.701636
ALP	1.15992	0.714388	1.88332	0.548563	0.83636
ALT	1.10992	0.728582	1.69085	0.62727	0.83636
Bil	1.29165	0.996188	1.67475	0.0534654	0.499011
Crea	0.965012	0.603556	1.54293	0.881758	0.949586
CRP	1.01006	0.646311	1.57854	0.964941	0.964941
Hb	1.26861	0.785458	2.04897	0.330703	0.812996
pH	0.803155	0.507926	1.26998	0.348427	0.812996
K+	1.2101	0.847366	1.7281	0.2942	0.812996
Na+	1.13392	0.754293	1.70462	0.545663	0.83636
Urea	1.39181	0.971664	1.99364	0.0713592	0.499514
Hct	1.47476	0.876694	2.48082	0.143183	0.701636
Lymphoc	0.879191	0.530535	1.45698	0.617362	0.83636
Monoc	1.23001	0.775101	1.95191	0.379579	0.817554
Neutroph	1.07645	0.67543	1.71555	0.756726	0.866711
WCC	1.07097	0.670909	1.70959	0.773849	0.866711

## Sheet: Fig 2b
Figure 2b
	HR	Low -95% CI	High - 95% CI	Nominal P-val	FDR q-value
RNAemia	1.83949	1.21888	2.77609	0.00370106	0.0962275
BMI	0.845619	0.503251	1.42091	0.526552	0.893659
COPD	1.25623	0.810911	1.9461	0.307045	0.848972
DM	1.05256	0.668558	1.65713	0.824916	0.893659
HTN	0.922837	0.559656	1.5217	0.752991	0.893659
FiO2	1.16662	0.740434	1.83811	0.506441	0.893659
HR	1.56298	0.947575	2.57807	0.0802796	0.57989
MAP	0.946619	0.583321	1.53618	0.824252	0.893659
Resp rate	1.31231	0.853933	2.01673	0.215081	0.848972
Temp	1.10788	0.677355	1.81206	0.683183	0.893659
Alb	0.624616	0.363003	1.07477	0.0892139	0.57989
ALP	1.33139	0.828807	2.13873	0.236596	0.848972
ALT	1.2586	0.799986	1.98011	0.319851	0.848972
Bil	1.32467	0.991936	1.769	0.056767	0.57989
Crea	0.923762	0.569112	1.49942	0.748303	0.893659
CRP	1.04582	0.631801	1.73114	0.861689	0.896157
Hb	1.27096	0.734152	2.20028	0.391833	0.848972
pH	0.774029	0.479083	1.25056	0.295337	0.848972
K+	1.05761	0.69888	1.60048	0.791017	0.893659
Na+	1.08812	0.729412	1.62324	0.678987	0.893659
Urea	1.21491	0.800875	1.843	0.359877	0.848972
Hct	1.32904	0.742013	2.38047	0.338792	0.848972
Lymphoc	1.02889	0.604415	1.75148	0.916421	0.916421
Monoc	1.06476	0.633172	1.79055	0.812939	0.893659
Neutroph	1.11052	0.675008	1.82701	0.679845	0.893659
WCC	1.11345	0.66913	1.85282	0.679155	0.893659

## Sheet: Fig 2c
Figure 2c
	Correlation with RNAemia	Nominal P-value	FDR Q-value
Age	0.202728	0.0750643	0.289534
Sex	0.003	0.9632	0.9632
BMI	-0.0464344	0.686438	0.861185
COPD	0.08	0.503	0.798882
DM	0.24	0.0543	0.24435
HTN	0.32	0.003	0.0647336
FiO2	0.0250914	0.827384	0.861185
HR	0.19526	0.0866792	0.292542
MAP	0.0602969	0.599995	0.861185
Resp rate	0.267381	0.0179532	0.158465
Temp	0.113239	0.323577	0.624042
Alb	-0.130681	0.254116	0.527779
ALP	0.0901222	0.432638	0.730076
ALT	0.148606	0.19412	0.481008
Bil	0.316224	0.00479508	0.0647336
Crea	0.0370242	0.747589	0.861185
CRP	0.0347314	0.762745	0.861185
Hb	0.148	0.195966	0.481008
pH	-0.139392	0.223544	0.502975
K+	0.256364	0.0234762	0.158465
Na+	0.0266476	0.816859	0.861185
Urea	0.0942384	0.411827	0.730076
Hct	0.166924	0.144098	0.432295
Lymphoc	0.0248102	0.82929	0.861185
Monoc	-0.225163	0.0474783	0.24435
Neutroph	-0.0417269	0.716806	0.861185
WCC	-0.0446818	0.697689	0.861185

## Sheet: Fig 2d-e
Figure 2d, 2e
Anti-SARS-CoV-2 Neutralization (sVNT)							Anti-SARS-CoV-2 IgG (ELISA)
Sample ID	SVNT	RNAemia	Days_POS	Age	Sex		Sample ID	IGG	RNAemia	Days_POS	Age	Sex
7	79.7755	0	18	46	1		7	11	0	18	46	1
15	69.197	0	23	46	1		15	11	0	23	46	1
238	81.2419	0	41	46	1		238	9.537	0	41	46	1
10	54.7101	0	16	66	1		10	11	0	16	66	1
2	73.5309	0	22	66	1		2	11	0	22	66	1
27	57.5115	1	29	66	1		27	11	1	29	66	1
239	54.0646	0	40	66	1		239	8.294	0	40	66	1
5	0	0	12	64	0		5	8.09	0	12	64	0
18	62.5152	0	18	64	0		18	11	0	18	64	0
28	60.9054	0	21	64	0		28	11	0	21	64	0
119	72.4217	0	27	64	0		119	11	0	27	64	0
260	66.4845	0	37	64	0		260	10.44	0	37	64	0
17	75.4482	0	13	34	0		17	11	0	13	34	0
29	80.0875	0	20	34	0		29	11	0	20	34	0
118	75.5844	0	24	34	0		118	11	0	24	34	0
4	0	0	17	51	0		4	0.684	0	17	51	0
11	89.4895	1	24	51	0		11	11	1	24	51	0
32	92.1055	0	29	51	0		32	11	0	29	51	0
117	90.5985	0	36	51	0		117	11	0	36	51	0
31	88.7649	0	14	33	1		31	10.81	0	14	33	1
226	95.46	0	26	33	1		226	11	0	26	33	1
263	94.0929	0	34	33	1		263	11	0	34	33	1
33	55.9482	0	24	55	1		33	11	0	24	55	1
116	69.3245	0	31	55	1		116	11	0	31	55	1
227	71.218	0	35	55	1		227	11	0	35	55	1
1	0	0	8	70	1		1	0.217	0	8	70	1
24	0	0	13	70	1		24	1.178	0	13	70	1
46	48.3292	0	18	70	1		46	8.25	0	18	70	1
151	79.3804	0	25	70	1		151	11	0	25	70	1
280	76.4052	0	37	70	1		280	9.809	0	37	70	1
22	0	0	27	34	1		22	0.239	0	27	34	1
34	89.0437	0	32	34	1		34	10	0	32	34	1
113	89.1419	0	38	34	1		113	11	0	38	34	1
13	52.9083	1	12	45	0		13	6.101	1	12	45	0
38	82.0179	0	17	45	0		38	10.75	0	17	45	0
107	87.2031	0	22	45	0		107	11	0	22	45	0
30	0	1	9	44	0		30	0.209	1	9	44	0
108	90.5176	1	14	44	0		108	11	1	14	44	0
229	92.3985	0	21	44	0		229	10.39	0	21	44	0
16	0	1	11	80	1		16	0.25	1	11	80	1
39	0	1	14	80	1		39	0.232	1	14	80	1
40	7.09713	0	17	80	1		40	0.927	0	17	80	1
21	50.1803	0	12	22	1		21	10.04	0	12	22	1
42	82.5036	1	17	22	1		42	11	1	17	22	1
109	87.3963	1	23	22	1		109	11	1	23	22	1
230	89.2126	0	27	22	1		230	11	0	27	22	1
245	78.8544	0	36	22	1		245	11	0	36	22	1
37	88.8597	0	18	49	1		37	10.89	0	18	49	1
41	85.2639	0	23	49	1		41	11	0	23	49	1
138	83.2355	0	31	49	1		138	8.767	0	31	49	1
252	60.5979	0	41	49	1		252	9.213	0	41	49	1
6	0	0	11	53	1		6	4.736	0	11	53	1
3	66.4057	0	16	53	1		3	11	0	16	53	1
44	81.3525	0	25	53	1		44	11	0	25	53	1
49	79.1978	1	28	53	1		49	11	1	28	53	1
43	0	0	20	72	0		43	1.234	0	20	72	0
64	83.6178	0	26	72	0		64	11	0	26	72	0
224	90.1295	0	31	72	0		224	11	0	31	72	0
266	91.7059	0	40	72	0		266	11	0	40	72	0
65	0	0	13	47	1		65	0.7887	0	13	47	1
153	54.398	0	17	47	1		153	11	0	17	47	1
264	86.3178	0	26	47	1		264	11	0	26	47	1
52	0	0	3	82	0		52	0.4	0	3	82	0
152	66.4207	0	9	82	0		152	11	0	9	82	0
217	73.7109	0	13	82	0		217	10.42	0	13	82	0
249	80.4537	0	19	82	0		249	10.31	0	19	82	0
48	0	0	7	57	1		48	0.6205	0	7	57	1
121	81.1467	1	14	57	1		121	11	1	14	57	1
163	83.7246	0	24	57	1		163	11	0	24	57	1
51	64.5071	0	10	49	1		51	9.589	0	10	49	1
154	87.7667	0	16	49	1		154	11	0	16	49	1
204	85.5628	0	21	49	1		204	11	0	21	49	1
255	83.0071	0	26	49	1		255	10.19	0	26	49	1
287	88.9941	0	29	49	1		287	11	0	29	49	1
50	0	0	12	49	1		50	0.254	0	12	49	1
58	0	0	17	49	1		58	0.6579	0	17	49	1
144	63.9818	0	21	49	1		144	11	0	21	49	1
115	44.463	0	17	67	1		115	10.99	0	17	67	1
225	49.5173	0	21	67	1		225	9.908	0	21	67	1
221	52.1376	0	23	67	1		221	10.15	0	23	67	1
23	0	0	7	66	0		23	0.624	0	7	66	0
60	89.0702	0	17	66	0		60	11	0	17	66	0
235	92.0685	0	22	66	0		235	11	0	22	66	0
69	39.3817	0	12	62	1		69	1.884	0	12	62	1
67	84.7825	0	18	62	1		67	10.14	0	18	62	1
131	88.4649	0	22	62	1		131	11	0	22	62	1
71	0	0	10	53	1		71	1.099	0	10	53	1
75	73.9771	0	15	53	1		75	10.82	0	15	53	1
125	85.6959	0	19	53	1		125	11	0	19	53	1
162	83.6855	0	29	53	1		162	11	0	29	53	1
68	33.1126	0	16	77	0		68	7.125	0	16	77	0
70	82.8481	0	22	77	0		70	11	0	22	77	0
150	84.5639	0	26	77	0		150	11	0	26	77	0
72	24.9673	0	10	61	1		72	6.363	0	10	61	1
149	78.0252	0	14	61	1		149	11	0	14	61	1
211	80.2021	0	18	61	1		211	11	0	18	61	1
243	68.5301	0	24	61	1		243	11	0	24	61	1
79	41.8383	0	7	57	1		79	3.054	0	7	57	1
77	77.5082	0	10	57	1		77	9.933	0	10	57	1
126	89.878	0	15	57	1		126	11	0	15	57	1
267	90.4991	0	28	57	1		267	11	0	28	57	1
78	0	1	11	60	1		78	0.4224	1	11	60	1
76	59.775	0	16	60	1		76	10.17	0	16	60	1
127	73.0694	0	18	60	1		127	11	0	18	60	1
90	0	0	11	41	1		90	1.129	0	11	41	1
80	92.5961	0	18	41	1		80	11	0	18	41	1
128	92.2123	1	22	41	1		128	11	1	22	41	1
251	88.5449	0	32	41	1		251	11	0	32	41	1
92	21.5446	0	10	79	1		92	8.34	0	10	79	1
81	85.0516	0	17	79	1		81	11	0	17	79	1
137	84.2844	0	21	79	1		137	9.34	0	21	79	1
248	87.2284	0	27	79	1		248	10.11	0	27	79	1
279	88.0838	0	33	79	1		279	11	0	33	79	1
73	67.7387	0	6	32	1		73	9.249	0	6	32	1
82	75.4617	0	10	32	1		82	10.51	0	10	32	1
129	83.6873	0	14	32	1		129	11	0	14	32	1
91	0	0	8	45	0		91	0.4598	0	8	45	0
93	0	0	10	45	0		93	1.368	0	10	45	0
85	67.3044	0	14	45	0		85	11	0	14	45	0
242	77.0444	0	18	45	0		242	10.21	0	18	45	0
250	85.4814	0	24	45	0		250	10.49	0	24	45	0
86	0	0	10	43	1		86	0.7065	0	10	43	1
83	60.9513	0	14	43	1		83	9.424	0	14	43	1
122	78.9248	0	18	43	1		122	11	0	18	43	1
171	87.8251	0	27	43	1		171	11	0	27	43	1
289	91.3864	1	31	43	1		289	11	1	31	43	1
87	71.8975	0	14	73	1		87	9.828	0	14	73	1
84	89.0041	0	20	73	1		84	11	0	20	73	1
136	86.5465	0	24	73	1		136	9.567	0	24	73	1
89	46.6985	0	12	57	1		89	7.839	0	12	57	1
94	72.9554	0	17	57	1		94	11	0	17	57	1
148	84.6297	0	21	57	1		148	11	0	21	57	1
168	63.0748	0	31	57	1		168	10.21	0	31	57	1
99	60.7863	0	13	52	0		99	3.349	0	13	52	0
97	82.6915	0	16	52	0		97	9.791	0	16	52	0
237	86.8766	0	21	52	0		237	10.43	0	21	52	0
169	81.085	0	29	52	0		169	11	0	29	52	0
101	86.5272	0	10	26	1		101	11	0	10	26	1
147	85.7548	0	18	26	1		147	12	0	18	26	1
164	86.1203	0	28	26	1		164	11	0	28	26	1
103	29.7179	0	10	40	0		103	7.833	0	10	40	0
161	83.2203	0	14	40	0		161	11	0	14	40	0
209	86.1483	0	18	40	0		209	10.79	0	18	40	0
276	83.0337	0	26	40	0		276	11	0	26	40	0
96	58.4087	0	10	66	0		96	1.35	0	10	66	0
124	86.5634	1	14	66	0		124	10.88	1	14	66	0
210	90.4329	0	18	66	0		210	11	0	18	66	0
105	72.5645	0	17	59	1		105	10.2	0	17	59	1
98	81.3721	0	25	59	1		98	11	0	25	59	1
241	84.0717	0	34	59	1		241	9.559	0	34	59	1
104	0	0	9	77	1		104	0.274	0	9	77	1
95	37.1971	0	12	77	1		95	1.6	0	12	77	1
240	76.731	0	15	77	1		240	7.246	0	15	77	1
112	5.63356	0	10	59	0		112	1.897	0	10	59	0
232	86.5133	0	18	59	0		232	10.46	0	18	59	0
172	90.2392	0	26	59	0		172	11	0	26	59	0
294	89.5099	0	32	59	0		294	11	0	32	59	0
159	0	0	10	47	1		159	0.2483	0	10	47	1
194	36.8944	0	15	47	1		194	3.029	0	15	47	1
254	90.2276	0	20	47	1		254	11	0	20	47	1
291	92.6701	0	23	47	1		291	11	0	23	47	1
233	74.7693	1	13	55	1		233	9.768	1	13	55	1
199	68.3958	0	19	55	1		199	10.13	0	19	55	1
173	61.2077	0	21	55	1		173	11.39	0	21	55	1
219	0	1	7	62	1		219	0.158	1	7	62	1
202	40.3506	0	12	62	1		202	4.199	0	12	62	1
265	80.4613	0	17	62	1		265	10.16	0	17	62	1
297	84.3207	0	20	62	1		297	11	0	20	62	1
234	8.7	0	3	26	1		234	0.8198	0	3	26	1
305	80.5702	0	8	26	1		305	11	0	8	26	1
165	91.5	0	13	26	1		165	11	0	13	26	1
296	92.9	0	16	26	1		296	11	0	16	26	1
220	72.6	0	13	64	1		220	9.437	0	13	64	1
198	77.8	0	16	64	1		198	10.12	0	16	64	1
253	74.7	0	21	64	1		253	10.37	0	21	64	1
292	79.2	0	24	64	1		292	11	0	24	64	1
218	0	1	6	79	1		218	0.6066	1	6	79	1
166	77.8594	0	12	79	1		166	10.24	0	12	79	1
300	82.8517	0	15	79	1		300	13.6	0	15	79	1
208	3.56393	0	8	51	1		208	0.6139	0	8	51	1
285	83.4085	0	14	51	1		285	10.72	0	14	51	1
299	87.3911	0	22	51	1		299	11	0	22	51	1
206	86.045	0	14	34	1		206	10.6	0	14	34	1
196	83.1358	0	22	34	1		196	11	0	22	34	1
174	83.664	0	26	34	1		174	11	0	26	34	1
190	0.641454	1	10	43	1		190	0.4558	1	10	43	1
189	55.5544	0	13	43	1		189	6.66	0	13	43	1
273	86.1292	0	17	43	1		273	11	0	17	43	1
298	86.8289	0	20	43	1		298	11	0	20	43	1
61	0	0	8	49	0		61	0.2729	0	8	49	0
139	0	1	13	49	0		139	0.5224	1	13	49	0
216	74.98	0	16	49	0		216	9.037	0	16	49	0
179	89.3328	0	20	49	0		179	11	0	20	49	0
282	86.6236	0	26	49	0		282	11	0	26	49	0
62	0	1	9	57	1		62	0.2093	1	9	57	1
140	39.4208	0	14	57	1		140	2.141	0	14	57	1
215	83.4543	0	17	57	1		215	9.044	0	17	57	1
181	86.5106	0	21	57	1		181	11.79	0	21	57	1
12	0	0	4	62	1		12	0.292	0	4	62	1
59	82.2852	0	14	62	1		59	10.99	0	14	62	1
141	88.124	0	19	62	1		141	8.861	0	19	62	1
182	89.5168	0	25	62	1		182	11	0	25	62	1
257	89.6129	0	28	62	1		257	10.41	0	28	62	1
66	0	0	8	58	0		66	0.2243	0	8	58	0
158	61.5572	1	13	58	0		158	9.015	1	13	58	0
214	93.1351	0	17	58	0		214	11	0	17	58	0
183	92.3831	0	20	58	0		183	11	0	20	58	0
256	90.7305	0	25	58	0		256	10.61	0	25	58	0
114	0	0	9	39	1		114	0.3083	0	9	39	1
157	37.1378	0	13	39	1		157	5.469	0	13	39	1
184	89.3003	0	20	39	1		184	11	0	20	39	1
222	0	0	4	33	0		222	0.1029	0	4	33	0
180	40.8526	0	9	33	0		180	6.981	0	9	33	0
259	79.7958	0	13	33	0		259	10.73	0	13	33	0
223	0	0	6	54	1		223	0.3676	0	6	54	1
176	56.2329	0	10	54	1		176	10.87	0	10	54	1
258	83.3516	0	14	54	1		258	10.57	0	14	54	1
188	33.3515	1	11	47	1		188	0.5439	1	11	47	1
185	87.3907	0	16	47	1		185	11	0	16	47	1
293	90.6373	0	20	47	1		293	11	0	20	47	1
1 KCH xx	51.2955	1	14	43.9699	0		1 KCH xx	6.194	1	14	43.9699	0
2 KCH xx	79.9403	0	16	43.9699	0		2 KCH xx	11	0	16	43.9699	0
3 KCH xx	87.6463	0	19	43.9699	0		3 KCH xx	14	0	19	43.9699	0
4 KCH xx	88.5837	0	23	43.9699	0		4 KCH xx	11	0	23	43.9699	0
5 KCH xx	81.8533	0	16	66.4959	1		5 KCH xx	10.55	0	16	66.4959	1
6 KCH xx	89.7454	1	18	66.4959	1		6 KCH xx	11	1	18	66.4959	1
7 KCH xx	92.3022	0	21	66.4959	1		7 KCH xx	11	0	21	66.4959	1
8 KCH xx	90.9907	0	25	66.4959	1		8 KCH xx	11	0	25	66.4959	1
9 KCH xx	83.1609	0	11	49.2658	1		9 KCH xx	11	0	11	49.2658	1
10 KCH xx	86.3044	0	13	49.2658	1		10 KCH xx	11	0	13	49.2658	1
11 KCH xx	84.5282	0	17	49.2658	1		11 KCH xx	11	0	17	49.2658	1
12 KCH xx	85.4944	0	20	49.2658	1		12 KCH xx	11	0	20	49.2658	1
13 KCH xx	73.1145	1	6	65.7781	1		13 KCH xx	6.976	1	6	65.7781	1
14 KCH xx	81.5801	0	8	65.7781	1		14 KCH xx	11	0	8	65.7781	1
15 KCH xx	87.7764	0	12	65.7781	1		15 KCH xx	11	0	12	65.7781	1
16 KCH xx	89.9625	0	15	65.7781	1		16 KCH xx	11	0	15	65.7781	1
17 KCH xx	6.4018	1	43	68.8932	0		17 KCH xx	0.488	1	43	68.8932	0
18 KCH xx	38.7489	1	45	68.8932	0		18 KCH xx	5.038	1	45	68.8932	0
19 KCH xx	77.5404	0	49	68.8932	0		19 KCH xx	11	0	49	68.8932	0
20 KCH xx	83.7394	0	52	68.8932	0		20 KCH xx	11	0	52	68.8932	0
21 KCH xx	16.5222	0	8	62.5918	1		21 KCH xx	9.161	0	8	62.5918	1
22 KCH xx	92.8432	0	10	62.5918	1		22 KCH xx	11	0	10	62.5918	1
23 KCH xx	91.9826	0	15	62.5918	1		23 KCH xx	11	0	15	62.5918	1
24 KCH xx	91.9104	0	17	62.5918	1		24 KCH xx	11	0	17	62.5918	1
29 KCH xx	90.0875	0	16	54.0822	1		29 KCH xx	11	0	16	54.0822	1
30 KCH xx	92.6687	0	19	54.0822	1		30 KCH xx	11	0	19	54.0822	1
31 KCH xx	93.4387	0	22	54.0822	1		31 KCH xx	11	0	22	54.0822	1
32 KCH xx	94.595	0	25	54.0822	1		32 KCH xx	11	0	25	54.0822	1
33 KCH xx	87.0516	0	16	42.8219	1		33 KCH xx	11	0	16	42.8219	1
34 KCH xx	92.2964	0	19	42.8219	1		34 KCH xx	11	0	19	42.8219	1
35 KCH xx	90.4481	0	23	42.8219	1		35 KCH xx	11	0	23	42.8219	1
36 KCH xx	91.1279	0	26	42.8219	1		36 KCH xx	11	0	26	42.8219	1
41 KCH xx	49.5889	0	8	49.5918	1		41 KCH xx	5.393	0	8	49.5918	1
42 KCH xx	78.7941	0	10	49.5918	1		42 KCH xx	11	0	10	49.5918	1
43 KCH xx	40.648	0	9	80.3288	1		43 KCH xx	3.318	0	9	80.3288	1
44 KCH xx	76.984	1	11	80.3288	1		44 KCH xx	11	1	11	80.3288	1
45 KCH xx	87.9244	0	15	80.3288	1		45 KCH xx	11	0	15	80.3288	1
46 KCH xx	88.5797	0	18	80.3288	1		46 KCH xx	11	0	18	80.3288	1
49 KCH xx	6.89126	0	3	54	1		49 KCH xx	0.209	0	3	54	1
50 KCH xx	0	0	4	54	1		50 KCH xx	0.294	0	4	54	1
51 KCH xx	38.9241	0	8	54	1		51 KCH xx	2.829	0	8	54	1

## Sheet: Fig 3a-b, Supp Fig 4
Figure 3a-b, Supplementary Figure 4
The mass spectrometry proteomics data have been deposited to the ProteomeXchange Consortium via the PRIDE partner repository with the dataset identifier PXD024089.
				Only for Baseline
Day of Sample	Timepoint	Sample_ID	Diagnosis	28 Days Outcome	Days from baseline to death (28 for patients who survived in 28 days)	RNAmia in first 6 Days	Cohort	A1AG1_HUMAN	A1AG2_HUMAN	A1AT_HUMAN	A1BG_HUMAN	A2AP_HUMAN	A2GL_HUMAN	A2MG_HUMAN	AACT_HUMAN	ADIPO_HUMAN	AFAM_HUMAN	ALBU_HUMAN	ALS_HUMAN	AMBP_HUMAN	ANGT_HUMAN	ANT3_HUMAN	APMAP_HUMAN	APOA1_HUMAN	APOA2_HUMAN	APOA4_HUMAN	APOA_HUMAN	APOB_HUMAN	APOC1_HUMAN	APOC2_HUMAN	APOC3_HUMAN	APOC4_HUMAN	APOD_HUMAN	APOE_HUMAN	APOF_HUMAN	APOH_HUMAN	APOL1_HUMAN	APOM_HUMAN	ATRN_HUMAN	B2MG_HUMAN	BTD_HUMAN	C1QA_HUMAN	C1QB_HUMAN	C1QC_HUMAN	C1RL_HUMAN	C1R_HUMAN	C1S_HUMAN	C4BPA_HUMAN	C4BPB_HUMAN
D1	Baseline	IMET1	COVID	Alive	28	Positive	KCH	22.451	12.3999	15.2422	5.53475	0.10826	2.77215	10.9688	16.1983	0.0123895	0.369924	144.009	0.212236	2.25595	2.74028	1.65157	0.0685029	23.5344	10.7968	0.993613	0.0329745	1.33299	0.335754	3.20655	29.2006	0.117665	0.843149	1.90572	0.0323703	0.495385	0.0410359	0.531894	0.199832	0.215308	0.0661638	0.142094	1.30369	0.22983	0.0517015	0.0913729	0.918114	17.8016	0.161537
D3	Week1	IMET1	COVID				KCH	42.2023	20.3021	34.3691	8.74896	0.356415	7.41633	20.8131	30.0694	0.0185855	0.423984	166.654	0.278653	10.1155	6.93945	2.60773	0.094203	40.8389	15.9331	3.50731	0.0865778	2.19784	0.495828	2.59544	21.7365	0.0878254	1.40921	2.52739	0.0891461	1.01471	0.0639239	0.506401	0.304889	1.48719	0.0906575	0.167227	1.17313	0.226193	0.0920228	0.37831	2.98434	30.8574	0.286675
D7	Week1	IMET1	COVID				KCH	49.8492	26.8616	66.5649	12.6249	0.357007	10.0403	33.8257	26.9051	0.0234615	0.803706	184.11	0.44622	22.0234	7.15929	3.22467	0.113906	54.3931	26.999	4.45726	0.118064	3.97989	1.21641	8.64253	49.6273	0.233073	2.58466	2.59501	0.13496	1.93591	0.0583701	1.05344	0.417902	1.07335	0.115468	0.627164	4.52764	1.09741	0.131999	0.276906	2.26627	50.7123	0.423316
D10	Week2	IMET1	COVID				KCH	37.3062	20.7204	40.9457	10.6212	0.272327	6.88329	29.7043	17.1322	0.0170703	0.915731	168.656	0.436059	20.6925	6.90385	2.80657	0.0918647	51.2967	27.431	3.93997	0.289549	4.90042	1.61501	15.1016	83.6495	0.307115	2.54026	3.45366	0.106094	2.00216	0.0596745	1.04709	0.391744	1.62722	0.110072	0.622714	3.62207	1.07089	0.112078	0.242666	2.435	54.8011	0.414118
D1	Baseline	IMET2	COVID	Died	20	Positive	KCH	36.5231	17.1397	38.1828	7.15878	0.150728	7.62132	62.3016	30.8108	0.0276862	0.254587	190.182	0.0397567	1.33439	3.9221	1.99397	0.0847893	25.6078	10.7526	1.34062	0.306693	2.20248	0.523812	2.92211	17.1571	0.0642671	1.44348	3.98385	0.0473008	0.633725	0.0178778	0.440543	0.239006	0.303724	0.0549145	0.34838	2.6569	0.626722	0.0763649	0.20477	1.55417	21.6729	0.200346
D3	Week1	IMET2	COVID				KCH	43.8917	19.6251	49.3008	7.14324	0.217842	9.16547	61.1137	34.5043	0.0254716	0.188291	168.166	0.0716547	1.73483	5.44449	1.71659	0.0631598	24.5757	7.20283	2.12597	0.375241	2.21591	0.626946	2.91111	19.2582	0.0436529	1.03354	4.80801	0.0505172	0.8049	0.0109534	0.32985	0.2159	0.720722	0.0556185	0.446598	3.29783	0.788521	0.0794995	0.22048	1.95263	21.0703	0.201528
D7	Week1	IMET2	COVID				KCH	38.7513	18.0018	51.9781	6.02574	0.245698	8.10251	61.164	32.1618	0.0275459	0.239414	147.615	0.0334202	2.66053	10.0219	1.13863	0.0742624	32.0731	7.21704	2.55816	0.309249	2.90273	0.831082	7.58945	45.7013	0.0870317	1.11116	6.24951	0.0756726	0.952318	0.012071	0.320372	0.231714	0.754787	0.0689656	0.584033	5.61736	1.15693	0.0974996	0.238349	2.16155	20.2933	0.185375
D10	Week2	IMET2	COVID				KCH	35.1045	17.0479	51.427	7.01462	0.260409	8.15448	66.4074	26.077	0.0298927	0.594533	171.732	0.039512	11.1355	9.2782	1.56018	0.0790262	46.3189	17.4269	2.01594	0.117569	3.96861	1.64065	15.9549	79.8583	0.168532	1.31487	7.07139	0.093557	1.37113	0.0165874	0.579026	0.29402	0.85488	0.0795862	0.643924	4.3382	1.35273	0.116945	0.251549	2.27466	29.5342	0.22687
D1	Baseline	IMET4	COVID	Alive	28	Negative	KCH	36.3848	17.2442	29.0937	6.1697	0.160717	9.21499	22.8937	23.7079	0.022134	0.3707	160.036	0.144843	3.35554	4.45713	1.70037	0.121831	33.9662	11.0596	2.06375	0.354513	2.62153	0.737684	4.41801	26.3175	0.142793	1.02126	5.44027	0.0640023	0.834383	0.0181638	0.541585	0.190838	0.161753	0.0733865	0.598595	5.368	1.03947	0.0780245	0.198888	1.83371	23.3476	0.230781
D3	Week1	IMET4	COVID				KCH	37.6687	18.0776	30.5567	6.24728	0.181963	10.4394	25.8629	20.8716	0.0195646	0.300305	148.522	0.140612	1.04324	4.49012	1.67283	0.0581947	34.0116	11.8887	3.44286	0.425859	3.01428	0.767241	3.95866	19.907	0.115739	0.943962	4.64451	0.0636711	1.03884	0.0162852	0.384618	0.182458	0.184375	0.0791763	0.735647	4.76626	1.21152	0.0893788	0.253771	2.19702	21.38	0.206532
D7	Week1	IMET4	COVID				KCH	33.7307	15.7784	29.6437	6.1444	0.212034	8.82976	26.0634	17.6194	0.0208156	0.430191	149.176	0.172862	1.26125	3.86775	1.86651	0.053508	32.2237	13.9143	1.48688	0.0565843	3.22562	0.976575	6.54033	27.6522	0.209415	0.970204	5.34437	0.0714161	1.25804	0.0133839	0.441148	0.191947	0.12641	0.0803823	0.767499	6.20352	1.36353	0.0973718	0.249607	2.11659	22.4347	0.212469
D10	Week2	IMET4	COVID				KCH	28.774	14.5592	26.0305	6.59298	0.208455	6.76066	27.7657	15.6435	0.0230044	0.5487	153.2	0.179307	4.34862	3.85055	1.79231	0.0588197	34.7974	16.6202	1.50938	0.0737081	3.53584	1.29809	8.47521	38.7069	0.267062	1.15975	6.56415	0.0668016	1.20138	0.0147917	0.562287	0.214058	0.44437	0.0867653	0.799174	4.72018	1.42024	0.0925433	0.243846	2.01116	25.2388	0.225624
D1	Baseline	IMET5	COVID	Alive	28	Positive	KCH	36.6159	20.1048	40.2688	5.92143	0.220726	7.69259	63.3376	33.0011	0.0206623	0.346391	166.473	0.0386045	1.20775	5.88348	1.64857	0.112291	31.6422	14.4601	0.625945	0.0952951	1.7714	0.621507	2.75877	11.2727	0.11523	1.49416	5.26358	0.12997	0.626028	0.0130318	0.374877	0.287928	0.117417	0.0612013	0.447062	3.01075	0.789017	0.0741256	0.16	1.2212	24.184	0.216813
D3	Week1	IMET5	COVID				KCH	32.431	16.816	38.8766	5.40581	0.188549	7.79142	60.5914	28.8283	0.0154803	0.242223	161.953	0.0808467	1.08233	6.51801	1.44479	0.0593226	28.1803	12.7955	3.83419	0.0774122	1.17931	0.39596	1.07014	6.31798	0.0425545	0.652782	3.55576	0.0530163	0.600747	0.0202313	0.247085	0.239596	0.196551	0.0623433	0.409437	3.84934	0.75233	0.0729796	0.147596	1.31939	12.5693	0.124697
D7	Week1	IMET5	COVID				KCH	27.0297	15.1697	37.7778	6.91019	0.228634	6.24218	63.607	22.8278	0.0147871	0.379611	137.42	0.012328	5.32701	7.28856	1.8793	0.0377967	41.7332	17.0136	3.39808	0.133678	1.52025	0.592975	2.19237	14.0694	0.0787339	0.832088	4.61868	0.0460394	0.926936	0.0255718	0.290764	0.238242	0.271356	0.0790224	0.478782	3.48637	0.878207	0.0804997	0.166742	1.53139	12.0421	0.123682
D10	Week2	IMET5	COVID				KCH	22.1783	12.1386	31.3087	7.69327	0.206829	4.95881	67.6152	18.9863	0.0132426	0.505701	144.672	0.048353	1.88809	6.35953	2.12719	0.0534615	52.8205	25.5899	3.11743	0.180914	1.92873	1.09831	4.38044	25.5764	0.116979	0.760293	6.90274	0.0587007	1.17997	0.0301905	0.441031	0.256647	0.227388	0.079098	0.523046	4.33168	0.99817	0.0805017	0.157754	1.28692	15.79	0.1532
D1	Baseline	IMET6	COVID	Died	14	Positive	KCH	49.2156	24.4768	45.9398	8.40207	0.438534	9.0986	32.3899	52.2241	0.0235673	0.311085	158.919	0.343266	5.91923	8.6167	3.01914	0.18281	44.8315	13.4027	0.831803	0.134798	3.13366	0.857594	6.64114	50.5726	0.39005	1.17998	7.55789	0.243478	0.763522	0.0601239	0.678175	0.234753	0.421741	0.0831019	0.452899	3.5383	0.84518	0.0805004	0.306841	2.62112	28.1691	0.173635
D3	Week1	IMET6	COVID				KCH	44.7655	22.6874	51.776	7.70826	0.310045	8.77403	41.1907	41.9433	0.023014	0.196466	145.895	0.172892	10.0706	13.1788	1.96378	0.127523	45.1417	9.38338	1.89714	0.185041	4.70175	0.86217	10.7425	57.9744	0.32121	1.3503	6.39169	0.103044	1.05796	0.0372471	0.636868	0.248644	0.420932	0.0682289	0.439507	3.63167	0.910664	0.0720319	0.239814	2.23723	32.6487	0.190595
D7	Week1	IMET6	COVID				KCH	37.7937	16.3313	53.1915	7.83939	0.276542	8.91707	50.2066	34.1281	0.0289687	0.699769	168.289	0.281472	5.50655	12.8902	2.74501	0.142894	78.1565	14.0947	4.59495	0.189299	6.11015	2.32726	29.2529	153.305	0.600679	1.75272	5.22975	0.114692	1.62802	0.0458357	1.2121	0.342933	0.553554	0.088362	0.558484	3.96871	1.11136	0.0982741	0.289045	2.13794	34.6236	0.243025
D10	Week2	IMET6	COVID				KCH	40.6098	18.5219	39.4254	8.18559	0.270132	6.40619	42.1222	33.3513	0.0264097	0.644648	164.689	0.278237	16.2359	7.51776	2.58949	0.222496	77.9646	11.8599	3.10875	0.309033	5.09163	2.86553	23.2953	121.602	0.505093	1.42348	3.16984	0.115412	1.3939	0.0349344	1.07148	0.310169	0.866233	0.0792666	0.572778	4.24849	1.23163	0.0911336	0.278053	2.43543	36.0087	0.269678
D1	Baseline	IMET7	COVID	Died	11	Negative	KCH	13.7878	7.39637	8.67499	2.92237	0.094281	1.6727	16.1392	14.1737	0.0105435	0.132187	107.994	0.0513865	1.71726	2.20455	0.94126	0.0491319	17.5899	6.47766	0.411444	0.934433	0.82352	0.206493	1.37805	19.1869	0.0882973	0.98513	1.07478	0.0637089	0.27556	0.0186878	0.282691	0.119124	0.16225	0.0316279	0.267607	1.69529	0.556374	0.0227475	0.0775278	0.897244	16.1168	0.146495
D3	Week1	IMET7	COVID				KCH	38.7202	16.269	28.4831	6.92401	0.251397	7.50239	27.5942	31.3939	0.0159398	0.215428	127.961	0.10621	3.78175	3.19467	2.03896	0.0747023	26.0849	11.086	4.28521	1.77917	1.00765	0.809298	1.75425	11.2938	0.0447017	1.13299	2.20377	0.148284	0.759032	0.0143746	0.318574	0.202062	0.149297	0.0725336	0.454782	3.56284	0.975274	0.0870528	0.179596	1.96529	36.6445	0.322985
D7	Week1	IMET7	COVID				KCH	70.3131	28.2895	54.8323	9.51779	0.491864	14.2406	38.2811	57.8308	0.0213102	0.298136	120.055	0.161948	7.8721	7.81947	1.90485	0.0565432	24.418	11.6424	5.05023	0.932354	2.15544	0.657285	3.32066	30.8699	0.0608453	1.04018	4.00317	0.406888	1.30579	0.009229	0.228943	0.262035	0.885316	0.110972	0.563202	5.59116	1.47004	0.122571	0.374895	4.10396	35.9874	0.334306
D10	Week2	IMET7	COVID				KCH	52.2269	23.1744	45.5283	8.55121	0.393736	9.73823	39.1803	46.6938	0.0298448	0.756245	148.802	0.138186	12.6307	12.4399	2.17595	0.102827	35.0152	9.54036	7.02452	0.732979	4.22572	1.51756	11.8551	118.206	0.188178	1.55801	6.62987	0.277874	1.50764	0.0399552	0.455026	0.301965	0.733238	0.152889	0.565803	4.50627	1.32408	0.119477	0.23172	3.01058	37.9195	0.31392
D1	Baseline	IMET8	COVID	Alive	28	Positive	KCH	39.837	18.1388	33.0056	7.54652	0.295309	9.02735	32.7118	40.1583	0.0208416	0.246304	144.326	0.143463	3.75522	3.43231	2.31932	0.130829	27.4786	9.84136	1.43388	2.33942	2.17655	0.786588	3.09379	18.1705	0.123573	1.92827	4.32393	0.184778	0.81167	0.0153499	0.480096	0.238649	0.163605	0.0799033	0.521453	3.59963	1.06829	0.0870588	0.228597	2.5267	55.1562	0.441483
D3	Week1	IMET8	COVID				KCH	43.4164	21.3951	34.814	7.73292	0.33463	5.36787	41.345	43.2001	0.026837	0.332385	160.941	0.193624	6.06167	5.82132	2.3128	0.0993091	25.6274	12.2064	3.85863	1.77496	1.88861	0.500076	2.30556	30.4677	0.110043	1.80756	1.66601	0.265025	0.766764	0.0354919	0.433179	0.313096	0.674415	0.0811501	0.680928	5.66755	1.86755	0.083714	0.272994	2.81422	47.5786	0.454553
D7	Week1	IMET8	COVID				KCH	30.6477	17.2789	26.3289	8.07357	0.298896	3.41466	39.7286	36.4566	0.0725542	0.758987	177.967	0.126277	10.9644	7.63923	3.32125	0.0865484	35.11	11.0189	6.61371	2.35615	2.88509	1.24757	7.60251	90.5944	0.460975	1.98578	3.80786	0.20569	1.26894	0.02509	0.533034	0.350892	1.10497	0.0976051	0.693181	5.28982	1.80548	0.099515	0.258585	3.42251	46.0479	0.388887
D10	Week2	IMET8	COVID				KCH	32.2425	16.911	22.4757	7.90302	0.257276	3.5516	33.2061	39.4331	0.0857552	0.651874	189.37	0.117853	10.9845	6.65324	3.45574	0.103858	31.3585	8.89495	4.71572	2.75102	3.04696	1.2984	7.31978	78.603	0.394938	2.10195	3.58995	0.226627	1.13321	0.0225892	0.526532	0.34021	0.777767	0.0944244	0.654178	5.22459	1.52927	0.0957337	0.241229	3.5849	43.732	0.369075
D1	Baseline	IMET9	COVID	Alive	28	Negative	KCH	40.3794	16.0064	35.3451	5.92095	0.254408	8.8527	34.5689	30.7146	0.0276206	0.321751	152.569	0.172038	2.6445	3.95409	2.00612	0.0539269	33.4993	9.84136	2.69736	0.222577	1.50663	0.831143	2.02037	11.7778	0.0777286	0.889741	4.26951	0.113725	0.702922	0.00623034	0.439314	0.189187	0.115025	0.0834178	0.56609	3.99831	1.25038	0.0751333	0.236399	2.13001	27.0256	0.246357
D3	Week1	IMET9	COVID				KCH	47.6279	18.2191	51.2123	7.36325	0.311728	9.28972	38.9239	34.6255	0.0320272	0.336773	159.555	0.122451	3.18079	5.1001	1.98032	0.0461419	33.4994	9.9328	3.82813	0.24798	1.14103	1.05869	4.14408	13.8855	0.077991	1.0097	3.60535	0.151621	0.871692	0.00530823	0.445409	0.243775	0.130067	0.0906325	0.68296	5.9685	1.88637	0.0879216	0.236277	2.31325	30.5603	0.262061
D7	Week1	IMET9	COVID				KCH	32.5609	13.4425	42.746	8.32518	0.332231	7.71239	39.2753	30.9463	0.0324449	0.588773	161.258	0.17048	4.42869	4.55364	2.57829	0.0508013	34.0813	15.4362	3.95701	0.295661	1.23204	1.62424	8.22187	22.5703	0.145488	1.21273	4.76209	0.17916	1.17469	0.00825356	0.676019	0.291188	0.183427	0.118259	0.723426	5.44189	1.8213	0.0985814	0.227511	2.87877	33.148	0.278749
D10	Week2	IMET9	COVID				KCH	33.2043	14.9501	45.1031	9.72999	0.297249	8.23115	41.8527	32.1178	0.0325949	0.61596	152.751	0.166486	4.44144	3.66559	2.48054	0.0619036	32.1449	12.4742	3.21322	0.363604	1.47671	1.30762	7.9579	24.3376	0.119416	0.959236	3.79072	0.150607	1.09363	0.00252258	0.836975	0.327395	0.155122	0.110945	0.684394	5.15725	1.72139	0.0880952	0.216126	2.34462	40.1088	0.324785
D1	Baseline	IMET10	COVID	Alive	28	Negative	KCH	22.5603	13.7412	26.392	5.95301	0.236556	3.18152	41.4883	22.6305	0.0223496	0.847318	175.645	0.201717	4.13482	3.15195	2.52904	0.12206	48.9352	14.4055	2.78172	0.188092	3.07686	0.954257	8.88326	50.007	0.230047	1.3011	4.61444	0.113686	0.987228	0.0202097	0.474866	0.245605	0.123681	0.0820695	0.50057	3.89444	1.23886	0.0705223	0.181867	1.95776	17.9925	0.180138
D3	Week1	IMET10	COVID				KCH	26.2234	14.8515	32.0455	7.16843	0.242079	6.45787	43.0315	23.4514	0.0236568	0.868669	170.369	0.266574	4.93114	3.10795	2.16014	0.0870673	57.1833	17.4917	3.0171	0.199939	3.39554	1.42401	8.33113	34.472	0.260823	1.80455	6.52641	0.157968	1.13693	0.0236954	0.630452	0.253986	0.132499	0.0938927	0.611331	4.64517	1.57689	0.086763	0.204178	2.16681	21.1397	0.199909
D7	Week1	IMET10	COVID				KCH	34.5943	16.7233	39.4509	6.41352	0.199658	9.11598	31.2488	32.2152	0.0161356	0.533646	163.884	0.212352	3.35041	2.77944	2.00852	0.0421021	19.7061	5.22946	1.57906	0.114049	2.35846	0.679991	4.20995	18.2829	0.077502	0.740663	10.0903	0.120721	0.701484	0.0120817	0.265523	0.216498	0.204197	0.0715617	0.634947	4.96762	1.65944	0.0773657	0.200686	2.04101	17.0654	0.157005
D10	Week2	IMET10	COVID				KCH	37.4464	17.82	45.0458	6.59591	0.214366	9.91622	30.521	32.5803	0.0148463	0.503234	171.535	0.189286	3.62807	3.14124	1.95045	0.0389225	14.9738	2.65714	3.58977	0.119582	2.58881	0.916492	5.26162	20.961	0.0708967	0.572281	9.56814	0.107105	0.747318	0.0177475	0.173995	0.243566	0.246635	0.0723201	0.733529	5.5255	1.90706	0.0837567	0.194341	2.40218	19.955	0.16921
D1	Baseline	IMET11	COVID	Alive	28	Positive	KCH	46.0456	30.91	38.9192	7.46151	0.491122	6.96866	49.9769	42.2601	0.0375111	0.634893	0.0114141	0.181696	6.82533	4.40289	3.15513	0.0631349	68.3507	41.6116	4.09642	0.618105	1.91675	0.761333	2.9185	36.0583	0.183891	3.10146	6.88509	0.219154	0.645178	0.0510977	1.08795	0.377992	0.248242	0.115454	0.517169	3.33251	1.1311	0.143516	0.249228	2.22746	37.6611	0.348739
D3	Week1	IMET11	COVID				KCH	40.8561	20.2751	49.9194	4.33228	0.37029	7.00018	31.7313	45.5681	0.0231817	0.471724	173.73	0.0798693	6.10637	8.41524	1.29961	0.0455286	14.335	14.0229	2.16706	0.130333	1.43415	0.179139	3.62339	17.0283	0.0356395	1.38908	2.9391	0.177896	0.409578	0.00886864	0.269104	0.194906	0.601421	0.0574738	0.362174	2.53746	0.917554	0.096239	0.155751	1.71945	26.3186	0.219531
D7	Week1	IMET11	COVID				KCH	40.4723	23.05	62.8446	5.81898	0.363833	14.7698	31.5074	42.1729	0.0280551	0.445067	144.246	0.101552	7.14162	7.90505	1.56232	0.0865345	22.2221	11.2502	4.59177	0.118204	3.07709	0.819784	6.70142	46.2612	0.135188	1.20678	4.73708	0.233135	0.861486	0.0158212	0.406916	0.215454	0.66761	0.0809635	0.373583	3.1564	0.978035	0.0939061	0.230012	3.07009	19.2907	0.183583
D10	Week2	IMET11	COVID				KCH	51.6981	29.54	53.1068	6.26411	0.365255	13.0688	33.611	45.4713	0.027224	0.47745	141.401	0.0922765	10.672	6.58894	2.47887	0.0621367	33.7281	8.02389	6.17519	0.797103	2.16453	0.827364	5.58129	50.789	0.116176	0.863839	5.85129	0.145358	1.22656	0.00690788	0.432185	0.216457	0.701586	0.0910245	0.40583	4.12894	1.20439	0.0827149	0.247896	3.32314	24.3945	0.199391
D1	Baseline	IMET12	COVID		28	Negative
D3	week1	IMET12	COVID				KCH	37.8468	13.0455	37.0426	6.09995	0.259991	8.17149	26.2976	27.2163	0.0194601	0.221471	156.349	0.16912	3.27396	4.61308	1.6874	0.0660532	14.8525	6.83342	3.14967	0.442461	1.50394	0.510736	4.37731	30.6803	0.126211	1.26821	6.26853	0.1102	0.658167	0.0306087	0.300275	0.20768	0.109479	0.0724727	0.348093	2.3271	0.793674	0.0851868	0.261331	2.75976	25.2986	0.208647
D1	Baseline	IMET13	COVID	Died	12	Positive	KCH	29.7596	14.753	37.2783	6.52289	0.163555	7.12581	63.7654	25.5719	0.0282112	0.534305	192.934	0.253294	1.39069	3.70213	2.18576	0.0501985	53.3453	20.684	2.77466	0.444975	1.83382	0.40046	3.58864	28.0185	0.101067	1.98155	4.25994	0.0984959	0.810979	0.0313699	0.473618	0.259264	0.206276	0.0726958	0.52512	4.29623	1.10654	0.0859208	0.176553	1.92268	29.6339	0.225731
D3	Week1	IMET13	COVID				KCH	37.9355	17.498	51.2829	7.51537	0.254772	10.1166	66.1687	33.1376	0.025391	0.534783	176.239	0.247157	5.52023	4.26015	1.88222	0.0410714	46.3965	15.9015	3.01298	0.331554	1.6364	0.263846	2.40112	21.8779	0.0483397	1.40381	5.46948	0.121765	1.005	0.0218798	0.397503	0.271748	0.236165	0.0769417	0.519204	5.10477	1.37013	0.0898187	0.209774	2.58214	30.0081	0.256899
D7	Week1	IMET13	COVID				KCH	30.3042	15.1464	41.3375	7.71514	0.261943	5.49364	58.9246	30.2445	0.0260171	0.873819	171.792	0.221344	7.14103	6.02501	1.88195	0.0638721	42.8507	12.2015	4.08962	0.454202	2.8089	0.354767	8.19835	72.5701	0.126575	1.50232	6.68452	0.156384	1.31145	0.0178454	0.515741	0.293316	0.588716	0.087231	0.649232	6.02092	1.58941	0.106722	0.212057	3.53142	36.9908	0.245664
D10	Week2	IMET13	COVID				KCH	30.6524	14.9884	41.3092	6.59546	0.2356	7.21958	44.0236	32.8003	0.024105	0.656859	166.252	0.181174	7.91102	6.98192	1.24923	0.0620648	43.2155	7.44276	5.38576	0.433514	2.79503	0.355923	7.19852	68.394	0.113443	1.42969	6.78064	0.162667	1.13633	0.0130982	0.292929	0.242471	0.806429	0.0785064	0.557144	5.58049	1.31064	0.099419	0.201168	3.50323	29.8787	0.214807
D1	Baseline	IMET14	Control				KCH	14.0518	7.22136	14.521	4.93826	0.124938	2.45795	48.4717	10.7622	0.107966	0.471497	222.593	0.142035	3.02869	3.26058	1.8157	0.0432879	66.8002	23.5325	4.97622	0.939379	1.44562	1.08474	3.33518	28.9334	0.0752318	2.85033	5.21564	0.0880629	0.61197	0.026736	0.680577	0.249917	0.308506	0.0550054	0.437019	2.33134	0.635498	0.0346863	0.0731122	0.844861	10.8805	0.0954259
D3	Week1	IMET14	Control				KCH	11.3759	5.39766	12.9113	4.12305	0.0906963	3.09605	43.9079	10.3169	0.104166	0.352743	182.676	0.0930283	0.847913	2.36884	1.1053	0.0336357	30.8603	11.5254	7.11523	0.728691	1.22183	0.477955	4.28779	22.6275	0.0308082	2.14694	4.60724	0.0192758	0.473963	0.00508619	0.536385	0.201935	0.296609	0.0524084	0.217384	0.579752	0.631445	0.0170871	0.0627103	0.587917	9.10486	0.0825602
D1	Baseline	IMET15	COVID	Alive	28	Negative	KCH	34.0179	17.3338	27.2462	6.0264	0.214139	4.17279	24.0821	23.2184	0.0584653	0.303902	181.149	0.0857162	3.30955	4.47841	1.76227	0.059147	38.4417	20.5141	2.45541	0.771131	1.12949	0.765865	1.91746	20.7935	0.071722	1.8031	3.83515	0.113121	0.486838	0.0534422	0.579315	0.287934	0.524889	0.0585829	0.516863	4.3801	1.17069	0.0890764	0.176045	1.82373	25.5124	0.222424
D3	Week1	IMET15	COVID				KCH	41.7256	23.4861	41.1091	7.99852	0.278655	5.3404	29.0361	29.0733	0.0750667	0.356109	202.674	0.0925679	4.5871	6.53215	1.73224	0.0570091	52.5588	26.1633	4.24995	0.633302	1.18974	0.950232	2.10188	20.6169	0.0768594	2.39641	3.77761	0.137839	0.649221	0.0651267	0.693291	0.351534	0.620401	0.0784286	0.760463	6.22176	1.80175	0.116705	0.235156	2.42723	33.5482	0.283399
D7	Week1	IMET15	COVID				KCH	30.988	18.2371	31.5514	7.05284	0.273834	5.43496	30.2548	22.3583	0.0648009	0.465549	176.805	0.0583153	5.8466	5.64071	2.09644	0.0824507	42.6912	27.0251	2.76462	0.637085	2.07322	1.03901	5.52061	41.6069	0.190313	1.62095	5.70257	0.19954	1.08221	0.0548382	0.842154	0.295396	0.367424	0.0954988	0.650184	5.79263	1.56557	0.103036	0.228834	3.07245	29.1549	0.278152
D1	Baseline	IMET16	Control				KCH	31.3089	16.3199	25.2573	6.79135	0.243687	6.85564	49.4027	28.0795	0.0450354	0.731709	185.056	0.225269	4.12145	3.58672	2.10826	0.0493407	60.1929	23.4372	2.57512	0.316393	2.36329	0.946588	3.46306	25.1623	0.103936	1.92192	3.75174	0.197498	1.22978	0.02061	0.651402	0.258125	0.184951	0.0785021	0.462234	4.09271	0.989641	0.0741186	0.192218	2.30923	23.4731	0.206468
D3	Week1	IMET16	Control				KCH	29.5437	17.036	25.2091	6.90145	0.261489	5.07901	64.2456	24.2993	0.0527315	0.989441	194.703	0.28092	1.596	3.02237	2.27045	0.0463395	57.8396	24.9546	3.0227	0.418005	2.88259	1.30494	7.02154	41.2533	0.200601	2.59471	4.97915	0.160499	1.45628	0.0217823	0.85801	0.321874	0.228619	0.092352	0.626158	4.6885	1.3734	0.0743144	0.192237	2.01106	32.7739	0.262224
D1	Baseline	IMET17	Control				KCH	22.5798	11.3193	17.8504	7.68924	0.194873	6.01444	39.4123	15.9547	0.0539454	0.648841	200.301	0.135437	5.2007	2.76702	1.90357	0.0435535	59.5939	21.8419	2.47511	0.178259	1.58283	1.22175	3.89389	20.329	0.0778901	1.21886	2.96002	0.116539	0.939158	0.0411447	0.851895	0.29876	0.173043	0.0648241	0.479645	3.54814	0.931271	0.0665207	0.156484	1.48753	23.6596	0.211492
D3	Week1	IMET17	Control				KCH	31.7997	14.3836	27.3906	8.47959	0.254432	9.58114	37.4527	28.9104	0.0495075	0.528027	178.5	0.166649	5.7012	3.08828	2.11539	0.0496303	39.7433	19.9514	5.0082	0.165372	1.34345	0.626294	1.72947	15.1241	0.125172	1.08213	2.03645	0.0983978	0.962302	0.0197611	0.720196	0.262227	0.154802	0.0663125	0.452196	3.32474	1.03752	0.0678775	0.207104	2.19085	28.0134	0.234849
D7	Week1	IMET17	Control				KCH	27.2025	13.9219	18.5597	6.63227	0.247535	5.75776	36.8344	24.1279	0.0489103	0.500044	172.127	0.17163	5.16838	3.26045	2.3595	0.0422638	48.351	13.2503	4.69361	0.192423	2.02599	1.02919	1.86764	20.2287	0.0877613	1.09946	3.43943	0.121767	1.06057	0.0231133	0.510967	0.230631	0.126924	0.0701658	0.507246	3.91646	1.09897	0.0782848	0.200293	2.15541	27.9579	0.214051
D10	Week2	IMET17	Control				KCH	30.0046	15.439	19.1177	6.42573	0.244481	6.92525	34.4559	27.3811	0.0483061	0.397964	162.666	0.164543	4.67088	2.7795	2.40574	0.0403641	47.5832	10.3439	3.75667	0.199691	1.5748	0.828394	1.26312	14.4848	0.0607537	1.01309	2.58338	0.119749	0.956021	0.0192362	0.426639	0.207853	0.113578	0.0643649	0.500688	4.01644	1.02637	0.0738333	0.174121	2.1193	25.8343	0.204119
D1	Baseline	IMETw18	Control				KCH	36.6056	19.8987	24.2866	4.84502	0.197975	6.80675	37.3385	26.1525	0.0519446	0.2795	183.358	0.125654	4.18331	4.86048	1.92127	0.0419508	36.5256	18.135	1.9563	0.206268	1.67488	0.742215	2.46396	19.4272	0.197625	2.63922	2.68844	0.185821	0.747962	0.023248	0.562009	0.233947	0.59237	0.0580034	0.514509	4.06273	1.08807	0.076399	0.155943	1.66927	24.8694	0.205895
D3	Week1	IMETw18	Control				KCH	34.9231	20.2108	25.3357	4.76453	0.190278	5.93312	35.1909	25.0898	0.0554407	0.302942	183.865	0.105899	1.61077	4.30844	2.08586	0.0375591	30.9976	16.1078	3.85439	0.220986	1.88137	0.979802	4.7017	27.6343	0.232526	2.7057	2.59755	0.140866	0.819699	0.0210164	0.549816	0.227428	0.480006	0.0631911	0.508872	4.81982	1.16616	0.0760678	0.145034	1.82538	23.7713	0.209745
D1	Baseline	IMET19	Control				KCH	29.0213	9.91631	23.4365	7.10113	0.231433	5.57102	32.9688	25.904	0.0672816	0.530381	198.5	0.252633	4.23039	3.97773	2.19476	0.0737911	57.8198	20.8454	4.26511	0.714451	1.33561	1.11553	2.67817	19.9273	0.100408	1.70522	2.4593	0.0952171	0.436603	0.0233708	0.909621	0.303285	0.0797325	0.0722258	0.190834	1.81237	0.407923	0.0635124	0.0879604	0.90908	19.9339	0.17749
							Immerse Sepsis	24.9344	11.6912	33.9024	5.93653	0.243576	5.81571	54.5173	14.9499	0.0349109	0.599499	195.55	0.346413	4.15784	3.72738	3.15221	0.0343948	61.1638	31.8317	2.1737	1.46963	2.57736	1.70694	4.47422	28.843	0.187182	3.13523	3.83972	0.0838712	1.32835	0.0358911	1.06917	0.348474	0.0939601	0.0918773	0.357421	2.72871	0.702788	0.08088	0.204713	1.47743	19.9344	0.189108
							Immerse Sepsis	29.6514	15.0124	39.8304	6.97957	0.284893	5.228	67.7907	16.9763	0.0426052	0.77155	223.934	0.447653	4.98513	3.53722	3.35048	0.0497704	64.2346	38.2959	2.45825	2.33735	2.91823	1.78382	4.49392	29.2577	0.170309	3.50932	4.49091	0.095038	1.44057	0.0444407	1.40305	0.42812	0.0910966	0.108374	0.362935	3.00891	0.768731	0.0989936	0.231222	1.57214	27.9463	0.246472
							Immerse Sepsis	42.549	12.6616	46.5743	7.34678	0.266401	5.28279	33.2166	20.7387	0.0398267	0.719124	183.719	0.307679	4.07154	3.68205	2.56301	0.0783723	29.1922	18.6292	1.13182	1.04176	3.99046	1.05609	8.5063	34.8357	0.28133	1.25936	5.76744	0.0537174	1.02575	0.0236148	0.903541	0.297918	0.115547	0.0965342	0.539987	4.40293	1.14224	0.0878156	0.203891	1.4459	24.9705	0.198862
							Immerse Sepsis	47.051	12.296	43.5111	5.56021	0.265422	7.51547	23.9648	23.1453	0.0285835	0.25471	165.867	0.18866	2.78802	3.52181	1.59586	0.053681	23.4925	9.71081	2.42033	0.324825	2.27743	0.504634	2.26817	18.3193	0.105337	0.756545	4.1551	0.0624097	0.876714	0.0133683	0.381233	0.199629	0.162675	0.0786044	0.690927	5.37052	1.58219	0.072917	0.217935	1.41555	15.3176	0.130413
							Immerse Sepsis	44.844	11.7254	51.2741	4.89686	0.269936	9.23807	23.5286	28.8723	0.0320837	0.159807	160.728	0.119826	2.19247	3.80323	1.70566	0.0487526	19.5029	10.0606	3.18973	0.261596	1.34347	0.276505	1.56791	9.68396	0.0491798	0.670135	2.28093	0.052778	0.636276	0.0124804	0.265512	0.201015	0.225962	0.0727315	0.585363	6.01759	1.44724	0.0659563	0.204403	1.59241	11.7831	0.106812
							Immerse Sepsis	37.5073	10.1539	49.5499	5.16473	0.30968	9.2378	22.4101	31.6365	0.0358852	0.183548	165.704	0.127148	2.02244	3.53536	1.79767	0.0609724	20.86	10.9353	0.377639	0.365001	1.65902	0.196718	1.8704	9.49777	0.0568354	1.11964	3.01432	0.0833601	0.534647	0.0169566	0.3033	0.21498	0.188302	0.0638281	0.575661	6.35305	1.3305	0.0627206	0.210006	1.37021	16.3577	0.122712
							Immerse Sepsis	32.6725	12.9932	39.518	5.69997	0.245619	8.38049	44.9076	22.7844	0.0676274	0.465226	166.417	0.0920409	4.07519	3.50778	1.94408	0.0423513	47.2573	11.6446	2.87292	0.0399266	2.03926	1.06048	3.15678	20.2476	0.192256	1.73571	4.50299	0.0536671	1.15035	0.00710383	0.393919	0.167895	0.180721	0.068279	0.388903	3.84754	0.799489	0.0424153	0.258425	2.00342	22.9002	0.170276
							Immerse Sepsis	24.5797	9.00525	33.6031	3.48293	0.246465	5.26693	38.7108	25.8146	0.0772976	0.499575	177.443	0.060963	2.78232	4.83873	1.37036	0.040926	37.1095	18.0163	1.89788	0.019505	1.46885	0.743139	6.24715	35.5447	0.122162	1.9076	8.55396	0.0585061	1.03684	0.0095173	0.510325	0.179977	0.144939	0.0619504	0.295877	2.76686	0.561344	0.023602	0.161618	1.27072	15.3966	0.131301
							Immerse Sepsis	24.0168	0.802383	37.0936	3.75763	0.205717	6.79679	29.4929	26.0677	0.0580595	0.500053	194.384	0.0750899	3.06724	3.70921	1.17685	0.0311904	30.7131	17.52	2.42501	0.00996723	1.10337	0.585855	4.34195	19.6712	0.0828086	1.35851	5.31173	0.0331847	0.813116	0.00629419	0.369742	0.161806	0.160299	0.0476213	0.181688	1.61516	0.336532	0.028381	0.170161	1.2395	11.7376	0.0996088
							Immerse Sepsis	12.7122	5.15928	18.1246	4.48945	0.117332	4.55138	40.4225	18.2762	0.0647124	0.827333	201.875	0.076533	4.54009	2.09867	1.1635	0.0233545	43.6781	23.9859	1.77895	0.01441	0.363242	0.482366	1.5977	11.0627	0.0428417	1.55358	2.35672	0.0237654	0.550734	0.011596	0.641582	0.231428	0.18412	0.0521762	0.175316	1.70881	0.327872	0.0361677	0.104653	0.611392	9.92192	0.093147
							Immerse Sepsis	54.4198	14.1539	53.6422	5.69012	0.242419	10.8841	36.1115	28.1984	0.0379693	0.323614	174.007	0.075434	5.04309	3.60324	1.28924	0.0433306	11.6191	8.99257	2.49474	0.0185027	0.943113	0.308545	4.27155	14.4878	0.0698317	0.930174	3.539	0.0473113	0.543229	0.0118358	0.384491	0.234283	0.439732	0.0575863	0.358283	3.73546	0.868727	0.0731543	0.186757	1.38216	24.0279	0.211913
							Immerse Sepsis	44.335	11.7273	44.2481	5.70791	0.240823	10.1232	31.1338	23.3248	0.0355865	0.382642	163.356	0.141357	5.22998	2.87274	1.24445	0.0551231	12.2708	5.9685	5.18523	0.014701	1.43655	0.399228	5.7745	29.8926	0.106734	0.708168	4.82833	0.0911593	0.964422	0.0103123	0.473666	0.196949	0.447454	0.0637278	0.545061	4.60945	1.50553	0.0636461	0.273089	1.98322	25.9514	0.223482
							Immerse Sepsis	42.1797	12.0227	47.2406	7.14315	0.217425	9.37998	33.5352	19.3222	0.0328077	0.627805	173.487	0.237703	6.26995	2.80521	1.62679	0.0680017	20.4388	7.99841	4.6697	0.0322781	2.34471	0.735418	8.83656	46.7896	0.2272	0.920906	9.0012	0.0640408	1.47509	0.0113103	0.666281	0.213175	0.380366	0.0790277	0.586442	5.53891	1.32789	0.0773559	0.270243	2.51199	28.6368	0.244668
							Immerse Sepsis	37.3235	12.9128	32.4481	8.83963	0.252879	5.67121	53.7665	16.422	0.054365	0.822002	187.104	0.372061	6.84006	3.31033	2.49943	0.156501	67.5003	21.3569	4.51855	0.355616	3.99581	3.23997	13.1974	66.7376	0.556723	3.0874	9.51551	0.0767349	1.6984	0.0321386	1.13028	0.361833	0.148993	0.100373	0.654002	5.03806	1.48563	0.092209	0.243031	1.48321	37.8078	0.318686
							Immerse Sepsis	25.0432	9.73629	30.3907	6.40657	0.246258	5.06129	55.7959	16.2496	0.0376259	0.516266	189.506	0.170379	4.29932	2.44149	2.1878	0.0522053	45.6593	18.7865	3.37953	1.92236	1.52354	1.02205	1.50164	8.50494	0.0485514	1.59324	2.26128	0.0446547	0.624023	0.0197843	0.543754	0.271504	0.110344	0.0432893	0.431449	4.30719	1.0586	0.0547929	0.195608	1.96121	16.3266	0.14261
							Immerse Sepsis	27.8854	10.4096	31.9571	5.41295	0.23018	5.19599	47.4123	17.749	0.0359536	0.377708	169.058	0.126066	3.83337	2.86575	1.83363	0.0319531	33.1899	15.2255	2.89578	1.47796	1.61615	0.794844	1.71639	7.52683	0.083536	1.50565	2.50604	0.038007	0.61349	0.0127403	0.411758	0.227226	0.0933212	0.0381927	0.290046	2.68646	0.71079	0.049983	0.155313	1.81973	14.9743	0.135293
							Immerse Sepsis	20.3323	8.62249	24.3758	6.92223	0.192048	3.76881	97.1281	9.85439	0.0492857	0.555635	180.42	0.090757	4.76677	2.43589	2.39517	0.0939237	60.9523	24.7551	3.52392	0.0362357	1.54892	1.49796	4.30062	24.2347	0.211767	2.50413	2.08509	0.0506496	0.97365	0.0209997	0.470963	0.275498	0.151151	0.0747213	0.369084	3.88875	0.941891	0.0610413	0.125358	1.51751	22.8917	0.210333
							Immerse Sepsis	29.6812	11.3764	41.631	6.2304	0.230178	7.67576	93.8724	20.5876	0.0336956	0.297386	172.747	0.0471997	5.1009	3.38564	1.88845	0.0498465	44.1491	16.5751	3.89051	0.0454133	1.55773	0.545708	1.13385	13.5239	0.105968	1.63028	2.87348	0.0721043	1.15261	0.0224973	0.344882	0.214911	0.259129	0.0717007	0.569436	5.23674	1.28824	0.0754903	0.20155	2.57588	25.1245	0.198516
							Immerse Sepsis	23.5376	9.2852	36.5428	5.52852	0.201393	8.20402	93.2726	18.2131	0.0340827	0.278887	181.765	0.0354662	4.20563	2.79368	1.89671	0.0523375	46.8488	16.0798	3.38853	0.0169259	1.40023	0.736399	1.64709	14.3713	0.103023	1.63625	2.62711	0.0528886	0.949085	0.0190522	0.433661	0.218856	0.237971	0.0649814	0.429314	4.38763	1.03839	0.0628076	0.190576	2.03455	21.2301	0.188502
							Immerse Sepsis	17.8096	7.26878	22.3028	4.52437	0.160122	5.89047	85.5547	13.2929	0.0327875	0.323209	175.775	0.0434451	3.14421	2.20452	1.54138	0.0611461	45.699	16.9868	1.88706	0.0239687	0.975859	0.646875	2.02673	14.9923	0.0917618	1.60137	2.19149	0.07281	0.685354	0.0208535	0.465848	0.220168	0.225649	0.0534753	0.414527	3.82709	1.01221	0.0552815	0.130805	1.3805	19.0265	0.162945
							Immerse Sepsis	18.5486	7.18268	27.3821	4.65576	0.220013	8.40683	46.0258	23.8251	0.0855221	0.453726	123.529	0.0107829	8.5712	4.14936	2.08122	0.0423889	28.8648	11.6052	4.7523	0.58144	1.19684	0.793294	3.34069	17.9476	0.0664289	1.7634	1.34192	0.040377	1.03793	0.00699278	0.373489	0.131871	0.558534	0.0490979	0.409588	3.84676	0.875664	0.053802	0.148489	1.9621	13.9168	0.133605
							Immerse Sepsis	16.7972	6.89609	26.2909	4.04017	0.238154	7.04161	45.0104	23.5595	0.0801975	0.487855	128.203	0.013483	7.85889	4.25228	2.16589	0.0498117	27.3694	11.4688	3.55259	0.44731	1.28902	0.898983	5.11952	24.3521	0.0829469	1.68993	1.57396	0.0437992	1.01794	0.00738466	0.421006	0.132206	0.708487	0.0587338	0.446857	4.00554	0.862398	0.0547397	0.156549	1.85296	13.2122	0.12993
							Immerse Sepsis	23.5886	9.27359	32.9592	3.8346	0.265521	7.83902	45.3824	31.4881	0.071977	0.387375	133.477	0.00578486	6.43675	5.01719	2.26756	0.0418882	18.4186	8.84333	2.61072	0.0541644	1.15219	0.584459	5.10682	19.6051	0.0896868	1.35043	1.39239	0.0278324	0.883978	0.00728852	0.409906	0.138223	0.385856	0.0565362	0.355936	3.40627	0.795074	0.0589246	0.149321	1.9859	13.4001	0.131695
							Immerse Sepsis	27.2432	10.1628	34.2717	3.58818	0.261321	7.85089	38.684	32.6473	0.0582266	0.291605	132.57	0.00743691	5.83897	5.60981	1.8916	0.0460314	17.0375	8.89835	2.1649	0.10106	0.660466	0.497606	4.19064	17.4092	0.0588721	1.0791	0.987457	0.0261671	0.718327	0.00629393	0.252157	0.123848	0.484553	0.0489297	0.24463	2.66336	0.566117	0.0522363	0.127291	1.47049	12.0382	0.116127
							Immerse Sepsis	30.168	11.9212	33.3382	3.14979	0.214251	6.52183	13.1783	33.5422	0.0484129	0.39789	176.872	0.0640079	2.58927	3.67824	1.03939	0.0381271	24.8363	16.2838	4.53562	0.0386591	0.549856	0.840373	5.87574	23.8975	0.127726	1.24394	3.03993	0.0387819	0.647395	0.0111212	0.270561	0.136307	0.187854	0.0525512	0.247288	2.97086	0.60312	0.0374045	0.111782	1.30688	9.63256	0.0800165
							Immerse Sepsis	24.2893	9.93116	25.128	2.82192	0.267454	5.49745	13.3224	30.3805	0.0487705	0.955523	171.454	0.0614786	3.02659	5.9541	1.6784	0.0593864	25.9332	11.4264	3.54945	0.0299938	1.14914	0.767498	9.78311	64.1528	0.388805	1.27702	5.40666	0.0577418	1.20487	0.0121044	0.498904	0.136224	0.171128	0.0790692	0.37577	3.96448	0.912851	0.0468402	0.158606	1.87002	10.2625	0.0870142
							Immerse Sepsis	24.6594	10.9375	27.9606	5.48301	0.245372	6.49031	16.2453	22.7357	0.0397694	0.576517	139.431	0.0914723	4.72937	3.71806	2.34864	0.067799	34.6083	13.3419	2.28437	0.0720847	1.5731	1.28975	4.58448	24.9935	0.361419	0.950142	5.74251	0.0655653	1.0861	0.0111768	0.42238	0.12814	0.184288	0.0673438	0.568326	6.56946	1.42837	0.0609788	0.182732	2.03485	20.3756	0.142939
							Immerse Sepsis	27.1068	8.0955	28.9844	7.71736	0.211106	6.72849	86.8289	16.7384	0.0668441	0.750805	225.375	0.0917342	8.33877	2.76338	2.49621	0.12684	86.8216	28.8907	3.89288	3.62388	1.25872	2.00756	4.88191	21.2864	0.159941	3.19731	2.74695	0.0815455	1.41109	0.027931	0.951193	0.372748	0.435148	0.0751998	0.51444	4.40162	1.47664	0.0725871	0.177642	1.69472	32.453	0.276367
							Immerse Sepsis	29.5238	9.24951	33.426	7.99358	0.228316	7.31949	90.749	20.7798	0.0712093	0.73505	205.761	0.102166	8.92025	3.02341	2.62164	0.12775	80.7244	27.9859	3.8037	4.23192	1.42345	2.18164	5.00985	20.5468	0.177192	3.2517	2.94946	0.0843527	1.39493	0.0294616	0.913233	0.396051	0.520889	0.0762407	0.47312	4.78633	1.6078	0.074701	0.186669	1.77358	36.1744	0.298139
							Immerse Sepsis	35.6566	16.6536	51.4807	8.4133	0.259556	7.27294	34.1449	24.2788	0.0495502	0.65093	200.297	0.283472	6.02788	3.29425	2.43138	0.148579	58.1989	13.5285	3.18937	0.145651	1.38415	1.68104	3.57784	28.5706	0.173012	1.34013	4.80793	0.0476763	1.17465	0.0116548	0.532933	0.219148	0.212826	0.0694441	0.453768	4.29977	1.33762	0.0667318	0.172742	2.12562	31.7017	0.291484
							Immerse Sepsis	34.0272	16.3046	43.9639	3.53728	0.326414	9.80514	20.1195	38.3624	0.0468394	0.352777	131.606	0.120944	2.9196	4.04612	1.74499	0.0510471	15.2871	2.7028	0.754532	0.0199262	1.12376	0.600383	1.43414	13.2738	0.071185	0.462915	4.46354	0.0810199	0.873477	0.00373072	0.198736	0.13806	0.249781	0.071052	0.577714	5.39271	1.43876	0.0580004	0.187275	2.16766	13.907	0.144103
							Immerse Sepsis	35.3339	15.1818	63.8245	4.67271	0.308647	10.9318	22.4846	39.8974	0.0430377	0.326231	148.873	0.119048	3.3048	5.73615	1.63548	0.0469661	11.4658	4.49011	0.854504	0.0107678	2.19938	0.702116	3.30656	20.8606	0.0843826	0.775192	6.01852	0.034863	0.928495	0.00254531	0.3748	0.143255	0.293473	0.077122	0.238217	3.28903	0.862542	0.0379872	0.16267	1.95893	15.4607	0.154543
							Immerse Sepsis	27.6525	11.2509	53.0125	3.88544	0.225179	10.6363	16.5646	36.8937	0.0323041	0.268072	182.819	0.116867	3.77296	5.84171	1.60958	0.0514324	13.7773	7.11903	1.11936	0.0110366	1.15751	0.436742	3.20104	13.5778	0.0597864	0.885739	3.45532	0.0426233	0.613201	0.00236705	0.292835	0.138713	0.34943	0.0403893	0.155113	2.0109	0.439678	0.0400888	0.146348	1.40931	12.8599	0.114842
							Immerse Sepsis	14.4335	9.18146	34.696	6.07491	0.172235	5.59966	39.3325	17.9815	0.0866604	0.714898	199.988	0.0580415	7.66747	3.12765	2.29284	0.0967988	58.2145	19.5217	6.90513	0.353669	2.18584	2.24017	6.25592	30.0203	0.0928015	2.71975	6.0318	0.0512309	1.17086	0.00421218	0.743782	0.202652	0.508089	0.0585554	0.574316	5.00639	1.52989	0.0595563	0.167594	1.79969	13.8629	0.136113
							Immerse Sepsis	11.461	7.14116	33.7755	4.33631	0.20279	6.19505	30.3474	21.0094	0.0666581	0.394264	195.484	0.0406174	5.95513	6.33546	1.09754	0.0630398	40.3257	19.7129	9.48758	0.0896991	1.28772	0.801862	3.79719	25.6022	0.0312486	2.61484	3.54105	0.0501954	0.88919	0.0170777	0.382176	0.203381	0.323533	0.066096	0.457485	3.75889	1.08851	0.0399884	0.149352	1.51004	13.1065	0.12262
							Immerse Sepsis	11.3385	7.18973	28.7385	4.04663	0.165254	7.61348	25.4742	21.7759	0.0463864	0.380775	202.717	0.0414463	5.00897	2.98752	0.848826	0.0669198	40.0264	19.1577	10.1703	0.0476744	0.825183	0.661659	4.14241	22.3226	0.0330728	1.97292	1.23171	0.0312776	0.657259	0.0146295	0.386554	0.193691	0.312442	0.0489265	0.223485	2.14212	0.532716	0.0387501	0.0903048	1.0158	9.85671	0.101351
							Immerse Sepsis	8.16902	0.774	19.657	5.24233	0.131612	6.20815	33.8937	13.3873	0.039768	0.656955	225.402	0.0854051	5.44434	2.05002	1.45098	0.0814101	60.7715	28.7981	10.8147	0.163775	0.916991	0.903342	4.69867	35.0551	0.118764	1.66553	1.35103	0.0261941	0.825395	0.00964968	0.627936	0.288407	0.26555	0.0634557	0.236078	2.13625	0.56942	0.0449623	0.0859677	0.838008	10.1173	0.106633
							Immerse Sepsis	21.5518	7.02419	23.7237	3.16516	0.147279	5.08454	26.5959	24.2482	0.0503888	0.312247	199.865	0.0965279	1.7162	2.81028	1.26383	0.0273978	25.7612	17.6669	3.63133	0.246356	0.330556	0.15246	1.21867	4.29578	0.0270926	1.30717	0.863953	0.0286109	0.289199	0.0185262	0.56083	0.190516	0.107824	0.0438877	0.312024	2.60911	0.645709	0.0411483	0.0997533	0.856	10.6861	0.100898
							Immerse Sepsis	26.981	9.07632	30.7293	2.43699	0.231807	5.82974	20.5716	28.5403	0.059073	0.252033	157.26	0.0774623	1.54824	5.77293	0.978526	0.0281132	15.9394	13.7806	4.86642	0.106832	0.375367	0.282868	3.56645	12.9253	0.0624478	1.23524	2.03375	0.0277769	0.452004	0.0101554	0.271913	0.151378	0.0985835	0.0472469	0.258873	2.26067	0.602178	0.0426921	0.0938107	1.02661	9.59911	0.0909915
							Immerse Sepsis	29.0272	13.3669	22.8818	6.13589	0.250748	4.84824	21.6561	21.6892	0.0215007	0.526763	191.971	0.227123	3.87443	2.49181	2.48144	0.0845277	41.6257	17.6795	1.96858	0.337214	2.19751	0.905012	4.41151	24.3111	0.14814	2.01648	3.31229	0.0817818	1.0119	0.030989	0.790916	0.251896	0.125104	0.0700224	0.49682	4.80631	1.43096	0.0728545	0.175586	1.66782	25.2386	0.228133
							Immerse Sepsis	21.1016	10.7139	18.9181	5.46481	0.227095	3.14312	21.8788	17.9605	0.0216614	0.666371	187.58	0.248202	3.96463	2.26368	2.60591	0.0837061	43.9223	20.3856	2.20235	0.302937	2.38986	1.1679	5.83041	31.3663	0.174014	1.98193	4.04559	0.0833974	1.04036	0.0370296	0.885631	0.241483	0.108209	0.0762897	0.526875	5.56789	1.64165	0.072381	0.139257	1.48845	21.9104	0.206901
							Immerse Cardiac	7.01117	0.626499	14.5145	6.12911	0.180016	1.62292	78.6914	6.16288	0.0879408	0.965961	609.113	0.287558	4.1395	1.89999	1.93479	0.0229805	58.8252	37.0862	3.05436	0.0539563	1.76029	1.21885	6.08289	38.2841	0.178306	2.61199	3.46208	0.0485909	1.0938	255.821	1.06468	0.429261	0.202501	0.0971255	0.182334	3.00766	0.719263	0.0484147	0.137176	1.10955	19.903	0.154686
							Immerse Cardiac	12.1906	0.557872	21.3633	5.2049	0.168622	6.73364	51.9372	14.4714	0.0726577	0.692319	519.98	0.212547	3.24325	2.08528	1.66645	0.0181181	47.0315	24.2748	2.021	0.113249	1.10223	1.22617	5.89073	31.0816	0.14068	1.75325	3.08731	0.0335629	0.996284	130.517	0.691739	0.283101	0.163657	0.0768529	0.121428	2.11877	0.470443	0.0440585	0.131336	0.962208	13.4125	0.108633
							Immerse Cardiac	8.47713	4.29496	18.769	5.96842	0.180546	1.51458	92.3584	7.42966	0.128175	0.753702	623.571	0.390561	4.96121	1.97079	2.37193	0.0481536	73.7489	35.371	3.32996	0.592815	1.55807	1.26357	3.55736	20.9103	0.115477	3.31729	2.86572	0.0814559	1.2862	238.035	1.16871	0.370177	0.183282	0.0715271	0.191913	3.28225	0.782557	0.0436054	0.140441	1.25912	21.5091	0.188145
							Immerse Cardiac	11.2103	4.17332	18.5171	4.79318	0.154709	4.49615	60.0505	11.1691	0.0889213	0.504811	482.693	0.27975	3.61916	2.28263	2.18952	0.0352486	56.9965	25.0819	2.15066	0.406373	1.14669	1.24538	2.97359	20.5583	0.102293	2.00409	3.21955	0.0381573	1.02831	177.033	0.730517	0.238501	0.135645	0.0562649	0.132086	2.31348	0.545937	0.0347572	0.144318	1.04503	15.29	0.127333
							Immerse Cardiac	15.1522	6.55028	16.254	4.62555	0.152767	6.34779	21.9438	14.3662	0.100091	0.472538	378.777	0.293913	3.42169	2.12411	1.87103	0.0318069	42.2483	26.0089	1.56791	1.14971	1.21644	0.732405	5.39194	29.647	0.181774	1.33319	2.75808	0.0369796	0.921329	120.16	0.563988	0.159965	0.246568	0.0572953	0.135194	2.67332	0.563655	0.0365995	0.139551	1.05978	9.25191	0.0858163
							Immerse Cardiac	12.2851	7.82884	13.8876	7.03568	0.164206	1.85962	45.8125	5.90715	0.170723	0.892366	555.303	0.536399	5.35104	2.33119	2.22457	0.0502277	91.366	48.5884	3.31153	2.49576	2.70499	2.02219	9.30278	61.2889	0.39487	2.78971	4.02977	0.0495712	1.25457	220.359	1.2499	0.327474	0.277755	0.094504	0.220104	3.79547	0.925961	0.0464766	0.154201	1.23172	16.2188	0.158015
							Immerse Cardiac	10.3241	6.00829	16.4324	6.08981	0.152874	4.08101	55.9062	10.2289	0.0587589	0.822876	537.126	0.16103	4.03153	1.89568	1.89922	0.034134	47.2727	24.4829	1.78409	0.0503698	1.28011	1.48171	8.67019	48.3179	0.849717	1.84689	3.43259	0.0403126	1.00528	112.359	0.668822	0.292845	0.14633	0.0860347	0.142736	2.26232	0.568422	0.0492139	0.12927	1.27787	12.4227	0.123112
							Immerse Cardiac	8.06415	6.59927	15.2979	7.63767	0.188344	1.69761	83.612	6.87338	0.067906	1.14563	634.435	0.23366	5.41038	1.8139	2.42526	0.0496395	55.956	33.3379	3.09219	0.527487	1.98479	1.76159	11.925	61.6366	1.10818	2.46777	3.68652	0.0341717	1.13088	278.04	0.959732	0.42995	0.158432	0.11331	0.195057	3.18665	0.783268	0.051968	0.133287	1.10768	18.4892	0.182985
							Immerse Cardiac	8.05774	4.47999	15.1736	4.73382	0.121643	5.41094	30.8392	8.98033	0.163343	0.489203	473.774	0.348496	2.96178	1.51432	1.52741	0.0266314	55.2952	24.4588	1.27576	0.199639	1.36589	1.20952	2.87165	16.638	0.0677121	2.41	2.46484	0.0479079	0.677417	156.547	0.940509	0.203744	0.143992	0.058198	0.138212	2.47217	0.572125	0.0362129	0.107985	0.889863	11.0207	0.0886675
							Immerse Cardiac	5.01447	0.407375	11.8338	4.9628	0.116831	1.40856	38.2957	5.10834	0.219194	0.550429	519.323	0.417245	3.30545	1.33526	1.48674	0.0318899	69.595	30.8696	1.85825	0.175256	1.89693	1.6505	2.8737	19.42	0.0782488	3.44403	2.45222	0.0540795	0.667331	178.365	1.10714	0.231033	0.175845	0.062168	0.164557	2.66359	0.690122	0.0377236	0.103954	0.959545	13.4628	0.0952319
							Immerse Cardiac	14.2573	0.627316	24.418	6.29906	0.140558	5.92156	38.9184	13.7119	0.241574	0.429086	437.143	0.296469	3.51161	1.89801	1.71276	0.034059	47.0319	18.2035	1.42561	0.210932	1.07587	0.900221	3.5118	20.5652	0.058017	2.24636	2.80739	0.057274	0.886817	85.4967	0.797888	0.216256	0.250645	0.0343695	0.21494	3.9254	0.889852	0.0415171	0.144612	1.05854	11.4921	0.118679
							Immerse Cardiac	10.147	5.04773	19.0261	6.58019	0.12608	2.423	48.4318	6.92634	0.259	0.483423	512.321	0.314396	3.80263	1.60789	1.66223	0.0321998	58.3206	22.881	2.41601	0.166301	1.51455	1.32603	3.28918	24.6944	0.076772	2.66161	3.14281	0.054414	0.883222	125.871	0.994795	0.251462	0.282539	0.0366466	0.210908	3.65202	0.928158	0.0398211	0.121719	1.03876	13.4493	0.124136
							Immerse Cardiac	15.5266	6.60323	21.9939	6.19233	0.14436	3.43331	58.5201	9.90667	0.355725	0.547806	463.393	0.265723	2.40917	2.1057	1.71432	0.048998	67.3371	23.7136	1.70672	1.5758	1.63028	1.17676	4.11083	21.3702	0.0758546	2.13192	2.67641	0.0675278	0.66905	162.903	1.04037	0.288156	0.208474	0.0564891	0.173133	3.30173	0.712706	0.0424118	0.116345	0.839734	13.1015	0.118359
							Immerse Cardiac	16.988	5.85505	22.7722	5.21636	0.142663	6.23561	36.8591	15.2675	0.242654	0.4013	411.314	0.176917	2.39188	2.88394	1.46958	0.0341381	47.4135	14.8567	2.56359	0.794366	0.888048	1.09268	3.5913	17.2544	0.0447997	1.34243	2.32173	0.0367679	0.757095	96.8746	0.679137	0.192874	0.391915	0.0458266	0.124376	2.58525	0.553693	0.0335641	0.101544	0.827746	9.55377	0.0917703
							Immerse Cardiac	11.6939	6.77201	10.6178	7.30205	0.186277	2.58285	39.0788	9.43503	0.0605027	0.819286	591.258	0.505891	4.28837	2.07296	2.20562	0.0636084	74.2304	33.1027	3.09521	0.059215	2.18363	1.53239	6.93954	39.3423	0.568389	2.47927	2.32513	0.064677	1.17788	229.883	1.20953	0.375891	0.188967	0.082149	0.207572	3.51873	0.869849	0.0683806	0.153126	1.36301	20.1532	0.200871
							Immerse Cardiac	15.7965	7.08185	13.0991	7.09828	0.187557	5.94466	29.6029	15.5124	0.0546839	0.633545	554.188	0.414677	3.98311	2.75802	2.2868	0.0435739	61.4118	25.8969	2.28275	0.0497149	1.73434	1.32135	5.38426	33.221	0.379367	1.94138	2.77778	0.065476	1.22468	199.05	0.92208	0.286682	0.210735	0.0702496	0.182616	3.43577	0.779915	0.0632853	0.176265	1.48196	16.2573	0.166772
							Immerse Cardiac	15.7982	7.00095	25.1092	6.4901	0.169616	5.12221	70.796	13.3453	0.214069	0.576409	545.859	0.305278	4.18129	2.10259	2.32746	0.0578996	61.6946	26.9745	4.64979	0.0324649	0.836613	1.07786	3.29675	19.6164	0.0981261	1.77405	2.35308	0.0639915	0.513717	110.068	0.759254	0.297614	0.303262	0.0755864	0.187545	3.23159	0.714687	0.0854409	0.123839	0.998914	12.8707	0.124068
							Immerse Cardiac	22.3953	7.97664	31.4931	5.87541	0.181274	7.92899	53.5399	20.9729	0.157745	0.432163	468.71	0.218346	4.03116	2.69015	2.01786	0.0519521	50.2602	20.3886	4.19296	0.029396	0.792386	0.893825	3.36004	18.1503	0.0953362	1.34808	3.15445	0.0605308	0.505532	70.2143	0.584648	0.240806	0.362084	0.0627672	0.184284	3.04475	0.744218	0.0819811	0.168524	1.23726	11.6547	0.118785
							Immerse Cardiac	3.75019	5.02936	18.2859	6.29621	0.192166	1.65369	64.0736	7.11014	0.0759453	0.53071	551.136	0.402517	5.29921	2.11302	2.28224	0.0412323	74.9128	39.7457	3.69738	0.051701	1.89186	1.39933	7.9287	43.2655	0.252381	3.10015	3.35875	0.0501043	1.27825	129.589	1.08707	0.367958	0.210634	0.0975979	0.215353	3.75495	0.926205	0.0535829	0.148051	1.33232	21.8647	0.180997
							Immerse Cardiac	6.37948	0.632924	26.7662	6.71345	0.215322	5.45258	65.7588	13.9366	0.0729697	0.469369	591.846	0.433053	5.31184	2.82564	2.80537	0.0410212	73.5477	41.6782	2.11353	0.057249	2.28324	1.51589	9.26416	47.0809	0.238406	2.78784	4.3654	0.0469838	1.29782	197.283	1.14273	0.362188	0.128411	0.10241	0.213393	3.52797	0.963378	0.0589335	0.196053	1.61966	23.7749	0.195526
							Immerse Cardiac	4.57435	4.41073	19.019	7.88903	0.18154	3.01331	41.7234	9.02183	0.145676	0.561538	538.162	0.198077	4.48445	1.96997	2.36435	0.0308209	62.9443	28.2065	2.71493	1.68333	1.56606	1.38047	4.28131	21.8133	0.106242	1.43282	2.3203	0.0782139	0.94332	283.369	1.25706	0.309615	0.254937	0.0625051	0.158238	3.36106	0.802585	0.0556831	0.0949784	1.16359	14.4536	0.117803
							Immerse Cardiac	3.87769	2.27246	12.4154	3.83454	0.0977476	4.51973	15.2475	10.4127	0.0678625	0.230311	290.125	0.0871519	2.28313	1.45638	1.21403	0.0220824	21.7291	10.8905	1.20847	0.513842	0.641069	0.331051	2.04007	11.768	0.0474593	0.502359	2.30385	0.0211702	0.504437	89.117	0.482155	0.125815	0.222075	0.0326513	0.0725449	1.76898	0.323079	0.026277	0.0757397	0.756575	5.83007	0.0501214
							Immerse Cardiac	6.57772	5.68223	11.9947	5.2769	0.185147	1.14783	36.638	6.28216	0.120752	0.898551	522.189	0.369572	3.76621	2.36	1.98588	0.0358941	66.7742	32.1895	2.37335	0.156884	1.82784	1.13184	4.67564	29.0501	0.168532	1.95317	2.7063	0.0387266	1.06596	269.2	0.915773	0.371098	0.161263	0.0706182	0.17665	3.44799	0.854536	0.0510253	0.106184	1.30606	18.9919	0.159447
							Immerse Cardiac	8.9799	4.53282	11.7589	3.60949	0.146385	3.21441	20.1208	9.87329	0.0794622	0.600301	395.589	0.221411	2.58323	2.1422	1.55234	0.0261282	38.9612	20.5542	1.29124	0.111036	1.06968	0.627924	3.49704	18.9553	0.083192	1.11569	2.54181	0.0206127	0.752659	109.235	0.53556	0.207371	0.139918	0.0474662	0.107998	2.28724	0.481647	0.0360461	0.105271	1.24814	10.3893	0.0943967
							Immerse Cardiac	11.2259	5.65782	19.6523	5.11237	0.147868	5.45591	25.9396	12.2404	0.0833842	0.658464	518.169	0.29482	2.84615	2.32629	2.11146	0.0303679	42.9646	23.69	1.64444	0.459079	1.05612	1.28955	4.05475	18.73	0.172735	1.95627	2.77483	0.0351616	0.841066	185.752	0.799116	0.266465	0.150833	0.0699446	0.151438	3.11954	0.675399	0.0361931	0.116327	1.27051	9.50092	0.0961834
							Immerse Cardiac	6.67628	5.03389	14.4144	5.08075	0.144641	1.5889	33.1677	7.16643	0.0890801	0.789717	545.943	0.340507	3.02174	1.72376	1.94119	0.0193698	47.9904	25.4732	2.98856	0.594388	1.26669	1.13459	4.68747	20.5248	0.207709	2.45667	2.10213	0.0384098	0.873551	347.14	0.964419	0.320129	0.115749	0.0721952	0.174518	3.4557	0.842058	0.036486	0.100744	1.18845	11.4236	0.114545
							Immerse Cardiac	11.8136	5.10383	20.0258	4.99174	0.136682	5.47935	51.4729	15.2148	0.0786649	0.397586	407.563	0.200176	4.03049	2.31212	1.70093	0.0246274	30.8422	16.517	3.37062	0.124455	0.724416	0.383422	2.14308	16.0191	0.0556199	1.49907	1.96856	0.0342162	0.858697	132.038	0.416524	0.109202	0.321979	0.0303214	0.148744	2.89935	0.658189	0.0439687	0.104997	1.20203	9.97413	0.102846
							Immerse Cardiac	7.0495	3.73996	11.8658	4.50582	0.114547	1.57163	58.2331	6.50241	0.0759944	0.42937	399.496	0.201433	3.34786	1.33428	1.62835	0.0260806	38.6808	17.3879	3.30846	0.214103	0.800422	0.62002	1.46396	10.4327	0.0426373	1.76925	1.19876	0.0559852	0.670048	341.232	0.453272	0.115514	0.191024	0.0268014	0.15606	3.16456	0.739687	0.0404763	0.0819186	0.976679	11.385	0.109171
							Immerse Cardiac	13.31	3.99753	24.1234	5.27887	0.185323	6.27629	22.7407	18.7699	0.0587214	0.604808	488.922	0.162935	3.17928	2.20235	2.30223	0.0312419	35.9192	19.7127	2.41837	0.338801	0.892221	0.598004	3.43611	22.658	0.0870756	1.4515	2.59179	0.0394176	0.697923	240.122	0.666548	0.297523	0.128055	0.0755355	0.149168	3.00501	0.74434	0.0416763	0.116954	1.29073	12.8502	0.127553
							Immerse Cardiac	8.14828	3.44417	14.3167	5.84142	0.179909	1.20941	30.0195	6.55905	0.0714666	0.830625	551.937	0.235293	3.99033	1.71391	2.68901	0.0371444	49.4735	27.0041	3.93115	0.501932	1.45259	1.18048	4.80476	33.9502	0.185805	2.04407	2.16409	0.040966	0.788835	197.843	0.862745	0.392004	0.147779	0.0969196	0.19512	3.67758	0.954786	0.0436258	0.100567	1.25859	14.804	0.151449
							Immerse Cardiac	14.9509	4.17581	20.7431	4.08788	0.169173	4.64303	31.8997	17.6711	0.072349	0.444107	410.832	0.30451	2.6456	2.66099	1.70855	0.0344341	39.7357	20.8552	1.55573	0.129859	1.29811	0.994541	5.3894	25.5435	0.131697	1.50789	2.79251	0.0370762	0.759843	226.164	0.662745	0.181463	0.133775	0.0581917	0.15333	2.96083	0.718159	0.03651	0.125039	1.31228	13.5853	0.13018
							Immerse Cardiac	11.1176	4.39999	17.2072	5.42491	0.205233	1.47353	52.9816	10.8814	0.0935129	0.704911	496.034	0.422601	3.42415	2.46415	2.2246	0.0419291	58.4059	35.9568	2.84978	0.331133	2.555	1.85707	8.89607	39.9504	0.24181	2.61471	4.07887	0.0433202	0.93225	218.331	1.13293	0.283092	0.174998	0.0819626	0.207098	3.51954	1.00726	0.04353	0.117281	1.40346	20.0126	0.195369
							Immerse Cardiac	4.9845	3.57553	17.0878	5.61617	0.132937	1.40584	54.6138	6.22068	0.173559	0.578805	498.172	0.29424	3.23525	2.00314	2.08664	0.0417947	74.489	31.31	3.4488	0.865644	1.19506	1.41095	2.57878	17.844	0.0805012	3.21732	2.84149	0.0512242	0.868291	95.8834	1.00128	0.293537	0.131766	0.0675858	0.140905	2.83858	0.695287	0.0360127	0.0805055	0.964031	12.2596	0.120015
							Immerse Cardiac	10.5241	4.57676	20.6015	4.89668	0.147548	5.73814	41.0293	13.844	0.141591	0.508296	450.961	0.281298	3.04679	2.34683	2.04397	0.03975	63.5942	27.5112	2.29597	0.463009	0.996465	1.37278	2.85263	17.4627	0.076455	2.47065	3.05222	0.0563687	0.818723	147.773	0.950996	0.263584	0.140548	0.0660143	0.116346	2.47909	0.560196	0.0392489	0.094257	0.88984	11.1804	0.106866
							Immerse Cardiac	8.32073	6.12608	16.0454	5.83308	0.172557	1.38103	39.876	6.00771	0.0849315	0.958483	547.338	0.321685	4.82007	2.17879	2.18517	0.0421798	63.8353	31.0007	4.00053	1.29199	1.75773	1.25652	4.51806	24.2897	0.132743	2.75636	2.52535	0.0609411	1.12109	352.618	1.1338	0.36222	0.14662	0.0805693	0.166158	3.08304	0.780244	0.0490366	0.100215	1.20926	20.4209	0.16641
							Immerse Cardiac	8.82925	4.25843	16.337	4.1574	0.12968	3.18142	23.8561	11.1933	0.05687	0.574718	413.96	0.219988	3.11247	2.1909	1.68134	0.0253773	35.78	17.1121	2.37757	0.650809	0.956287	0.706548	2.95382	18.7711	0.0851007	1.48976	2.11082	0.0229016	0.843324	133.998	0.685985	0.216373	0.122557	0.0578962	0.112637	2.51395	0.521203	0.0286432	0.0974031	1.01122	11.8349	0.0991754
							Immerse Cardiac	9.00347	5.78356	13.0678	6.07195	0.137539	1.75897	59.0425	7.34495	0.155384	0.653898	476.469	0.222853	4.44758	1.67019	1.84589	0.0492497	62.8213	33.917	4.86331	0.152605	0.999252	1.30997	3.81019	19.3535	0.232246	2.09221	1.51131	0.0345706	0.782455	171.502	0.762684	0.315133	0.182644	0.0603386	0.131348	2.32224	0.6054	0.0384096	0.0859016	1.19601	17.9677	0.174957
							Immerse Cardiac	14.6882	6.09006	17.6597	5.55029	0.150955	4.28262	42.76	18.3987	0.126496	0.514986	435.226	0.208753	4.0381	2.09132	1.90827	0.0451158	52.8897	25.9203	3.25752	0.201152	0.760475	1.40009	3.30299	21.1525	0.157619	1.59415	2.78177	0.0346683	0.799563	140.048	0.601931	0.246889	0.16794	0.0517553	0.100108	2.16875	0.455787	0.0390836	0.0921323	1.12856	14.7971	0.137151
							Immerse Cardiac	11.12	7.87066	16.7388	5.08507	0.20614	1.84748	34.7449	9.76045	0.0504318	0.857104	558.416	0.467721	4.2288	3.07032	2.23417	0.0431637	54.812	34.6573	1.8169	0.255461	2.13255	1.12131	6.22704	29.3143	0.337535	2.30059	3.01894	0.04398	1.04741	276.982	1.16923	0.36173	0.16635	0.0917337	0.20953	4.03774	1.05407	0.053595	0.132548	1.48279	17.3358	0.145451
							Immerse Cardiac	18.1037	8.80903	24.186	4.86297	0.235786	5.62446	30.7189	22.3155	0.0461094	0.697656	527.873	0.389951	3.86585	3.85863	2.40278	0.0444282	45.0531	31.2101	1.26046	0.28114	1.60151	1.13977	4.70583	23.7771	0.248199	1.82075	4.25176	0.0511704	1.05618	318.432	0.979257	0.308155	0.125366	0.0814008	0.161637	3.37208	0.822323	0.0505716	0.134675	1.37489	16.1431	0.137059
							Immerse Cardiac	9.41524	3.19196	15.2734	5.93062	0.208292	1.87995	77.9311	8.28994	0.0621563	0.81658	515.051	0.275754	4.25494	1.91516	2.34907	0.0434663	51.412	27.3323	5.7274	0.297435	2.05228	0.740274	5.34368	32.3627	0.326202	1.96037	2.67454	0.0598847	0.546572	193.281	0.846971	0.326271	0.164059	0.0982012	0.213668	3.21603	1.08036	0.0537872	0.160207	1.55433	17.4111	0.172922
							Immerse Cardiac	13.4631	3.59694	22.7333	5.04242	0.211597	6.52129	48.7994	21.3808	0.0528119	0.566563	410.076	0.196571	3.54585	2.2462	2.33395	0.0392194	43.3438	18.231	3.55345	0.150197	1.38244	0.902816	4.88031	31.0327	0.210022	1.2127	2.65647	0.0508644	0.482646	134.991	0.589859	0.21737	0.16849	0.0720909	0.153435	2.70097	0.73306	0.0469934	0.166081	1.47605	12.6756	0.127529
							Immerse Cardiac	9.69724	7.07714	12.1691	6.73157	0.203917	1.43586	27.8323	8.5202	0.0405012	1.03597	536.777	0.46593	3.93468	1.85716	2.30279	0.0331029	48.3462	31.5645	2.88555	1.85836	2.35735	1.64399	7.66895	50.9511	0.423295	1.57671	2.81671	0.0411488	1.0435	205.751	1.27425	0.435974	0.13386	0.124558	0.157744	2.74578	0.756515	0.0510709	0.116519	1.18275	17.0992	0.177591
							Immerse Cardiac	14.5514	8.02046	15.5518	6.5541	0.219173	4.84141	21.8431	15.6317	0.0396837	0.899101	485.043	0.45103	3.81545	2.34322	2.28138	0.0291108	40.0768	28.8045	1.86281	1.04052	2.16141	1.23806	7.12248	49.0825	0.320389	1.13466	2.75926	0.0461045	0.987887	63.2207	0.996047	0.360014	0.124784	0.111191	0.126652	2.51437	0.675214	0.0526202	0.139623	1.39509	15.2468	0.145773
							Immerse Cardiac	14.7818	5.99031	18.0994	5.10326	0.150445	4.46716	68.162	15.6066	0.0435275	0.484919	419.334	0.106789	4.39977	2.22184	2.11156	0.0292065	36.66	19.7074	3.08672	0.201835	1.15838	0.81073	4.22267	26.879	0.138913	0.948489	2.35192	0.0298887	0.815584	143.852	0.472101	0.229465	0.284491	0.0517709	0.193496	3.51268	0.997159	0.0485282	0.13224	1.32939	13.7686	0.125762
							Immerse Cardiac	13.3828	7.42732	17.8133	7.00167	0.196685	2.64804	108.581	10.2178	0.0584559	0.73326	576.642	0.0902451	5.7448	2.17724	2.32559	0.0386821	49.716	27.9766	6.09657	0.171454	1.63425	0.906973	5.28954	38.2178	0.231834	1.52141	2.93448	0.0526496	1.06665	267.872	0.760256	0.372828	0.311126	0.0702615	0.246662	4.28904	1.33977	0.067743	0.130337	1.34751	20.6412	0.184055
							Immerse Cardiac	14.5358	7.72454	20.8471	5.70582	0.191355	5.0693	44.9991	14.5026	0.163662	0.786504	491.946	0.278888	4.29088	2.62855	2.21998	0.0487762	54.1285	22.3415	5.02931	0.973413	2.94396	2.3547	10.8426	49.7986	0.461765	2.64812	5.75925	0.0386575	0.584898	150.441	1.05622	0.319739	0.221987	0.0745797	0.183894	3.05573	0.867512	0.0485878	0.142833	1.43507	17.2647	0.161629
							Immerse Cardiac	10.5261	7.96143	13.5175	6.41812	0.20237	1.63525	62.7243	8.67908	0.207222	1.09203	557.019	0.33251	4.59229	2.65602	2.48789	0.064113	69.3756	31.5511	7.9721	1.32334	4.20889	3.33724	15.63	74.6428	0.764351	3.82177	7.43981	0.0485559	0.678352	338.41	1.47788	0.437745	0.24577	0.0952798	0.220029	3.61088	1.09604	0.0551087	0.124566	1.42518	22.674	0.218762
							Immerse Cardiac	15.0979	4.14688	23.6522	5.54477	0.181294	3.85461	39.2102	17.8792	0.136635	0.564863	495.686	0.142667	3.58314	2.28301	1.87686	0.0255691	43.3995	20.7238	1.87518	0.527042	1.11477	0.902909	2.57207	21.3598	0.0541049	1.36963	6.29576	0.0363562	0.742801	147.424	0.548169	0.214945	0.390908	0.0739953	0.131782	2.46064	0.668237	0.0538155	0.109496	0.92359	10.4394	0.0881184
							Immerse Cardiac	11.2131	4.4074	17.4833	6.55017	0.173306	1.06041	55.3621	8.06587	0.178853	0.813266	577.815	0.204998	4.01468	1.88002	2.08642	0.0327167	48.3405	29.1845	2.37369	0.658404	1.35738	0.708309	2.15067	17.5261	0.111667	2.25856	4.06948	0.0443101	0.716239	208.145	0.857447	0.295537	0.264818	0.090388	0.155415	2.72739	0.893532	0.0596223	0.084213	0.890478	12.7405	0.107333
							Immerse Cardiac	9.41171	4.86831	15.8207	4.22139	0.150349	5.78205	46.065	11.1561	0.154767	0.565187	500.381	0.290248	2.82877	1.7211	1.72986	0.0231314	55.3328	24.5984	1.78992	0.229655	1.13302	1.06077	3.57304	19.3566	0.13936	2.12386	2.9559	0.0382079	0.639866	176.511	0.816231	0.255751	0.134921	0.0707318	0.109311	1.92558	0.462499	0.0384061	0.0742594	0.693788	8.68243	0.0889895
							Immerse Cardiac	4.32593	0.522356	11.2155	4.51926	0.147642	1.05124	70.6714	5.0268	0.197862	0.6829	570.744	0.294648	3.2343	1.3009	1.99321	0.0270303	65.0608	26.0294	3.3169	0.501944	1.66359	1.57707	3.81994	23.5747	0.173981	2.66001	3.32953	0.0415367	0.602243	161.897	0.991176	0.291817	0.144151	0.0798641	0.146767	2.68133	0.714593	0.036592	0.0897786	1.00302	7.81257	0.0728077
							Immerse Cardiac	4.71582	3.79283	17.9258	5.52292	0.125311	1.2331	65.323	5.7012	0.119238	1.09073	481.289	0.132987	3.18303	1.53964	1.44637	0.0636134	68.163	31.3971	3.4179	0.110294	1.44809	1.05203	2.23945	11.6259	0.120355	2.5642	1.99588	0.0516243	0.828766	164.372	0.918183	0.330455	0.197694	0.0623357	0.165247	2.98739	0.798425	0.0464776	0.0940383	1.05226	15.1678	0.132757
							Immerse Cardiac	5.89852	3.23137	16.8666	4.37604	0.110214	3.22246	42.2703	10.1154	0.0849323	0.781597	386.487	0.119091	2.63593	1.66377	1.2666	0.0470393	42.0481	19.5208	1.94584	0.099864	1.03083	0.800768	2.68802	12.1045	0.0914612	1.55866	2.19978	0.0258351	0.653456	115.465	0.665394	0.239344	0.156665	0.0455931	0.113389	2.2638	0.617477	0.0320695	0.0871477	0.904061	10.3855	0.0931081
							Immerse Cardiac	5.39337	4.63876	12.9159	5.92993	0.15312	0.795394	66.5034	6.08927	0.0695931	1.03992	545.718	0.277725	3.65165	1.46987	1.77766	0.0419025	55.7066	31.889	4.55338	0.531527	2.57847	1.36804	4.19339	23.7592	0.205453	2.52271	3.65941	0.025341	0.810108	172.784	0.821843	0.344154	0.191336	0.0901712	0.16639	2.97776	0.863411	0.0515371	0.088789	1.12437	15.2453	0.13215
							Immerse Cardiac	5.74194	3.22791	10.3879	3.49715	0.121328	2.14155	30.0104	13.6534	0.0595098	0.5974	389.526	0.223129	2.60734	1.34569	1.21389	0.0308923	41.1733	21.1819	2.31973	0.39517	1.19175	0.883924	2.8886	16.24	0.0997954	1.52736	3.05253	0.026044	0.546803	37.4863	0.585882	0.216701	0.235863	0.0589238	0.0967666	2.10277	0.520408	0.0331168	0.0907716	0.917079	9.16734	0.0874725
							Immerse Cardiac	6.83899	4.5514	16.2213	4.99548	0.150326	1.482	59.6251	6.91359	0.0768153	0.847695	536.095	0.210323	3.71375	1.61836	1.75884	0.0495648	61.4712	26.6922	4.81977	0.287112	1.4115	0.810182	1.29584	15.9693	0.0746469	2.22439	2.29606	0.0450238	0.920468	209.526	0.657368	0.328474	0.195949	0.0619158	0.171374	3.22253	0.905714	0.0396477	0.114229	1.14562	13.1423	0.12872
							Immerse Cardiac	10.9789	5.0526	24.7388	5.2526	0.173874	4.22222	49.4976	15.8226	0.0684616	0.729729	519.208	0.211446	3.54129	2.42001	1.82083	0.0478236	54.4983	23.3434	3.76622	0.277589	1.16717	0.731779	1.62878	18.026	0.0743843	1.75448	2.94677	0.0418188	0.954851	111.129	0.567353	0.287182	0.133006	0.0646594	0.159732	2.84593	0.770639	0.040871	0.123354	1.22353	12.1821	0.121842
							Immerse Cardiac	5.94403	4.66221	14.6972	5.6262	0.18568	1.6582	54.1728	7.6347	0.181279	0.935279	621.246	0.249306	4.70557	2.0148	1.53504	0.0344159	86.2649	44.4399	5.18606	1.81617	2.13872	1.83357	6.68987	36.2133	0.325233	3.48402	3.06902	0.048206	1.17362	266.874	1.34799	0.408707	0.158696	0.0937545	0.193229	3.49711	0.961215	0.0427499	0.134586	1.33788	14.6182	0.152313
							Immerse Cardiac	9.31092	4.14783	17.0583	4.3535	0.161665	5.64981	33.4418	11.9954	0.12572	0.667026	485.903	0.202248	3.49862	1.32222	0.397147	0.0313318	61.7937	29.6395	2.72313	1.22752	1.54921	1.6097	5.43574	29.577	0.231177	2.28857	2.963	0.0373202	0.928353	136.544	0.849877	0.274902	0.141807	0.0719563	0.139338	2.94902	0.624032	0.039544	0.115339	1.21259	10.4276	0.0949275
[truncated: 124 more columns]

## Sheet: Fig 3c
Figure 3c
	beta	HR	low	high	Z	pvalue
ALB	0.161508	1.17528	0.602389	2.29302	0.473622	0.63577
APOA1	-0.126216	0.881424	0.475948	1.63234	-0.401438	0.688097
APOC1	0.117282	1.12444	0.58418	2.16433	0.351036	0.725561
C1R	-0.234546	0.79093	0.429915	1.4551	-0.754077	0.450803
C1S	-0.546286	0.579097	0.310344	1.08059	-1.71645	0.0860802
C6	-0.457879	0.632624	0.356684	1.12204	-1.56612	0.117321
C8A	-0.0727026	0.929877	0.530016	1.63141	-0.253483	0.799895
C9	-0.580128	0.559827	0.314865	1.02083	-1.97579	0.0578174
CD14	0.0663704	1.06862	0.575387	1.98467	0.210123	0.833572
CFB	-0.621918	0.536914	0.282394	0.995365	-1.89708	0.0481791
CFH	-0.548723	0.577687	0.276085	1.20877	-1.45665	0.145213
CLEC3B	-0.327779	0.720523	0.350244	1.48226	-0.890603	0.373142
CPN1	-0.837516	0.432784	0.22356	0.837816	-2.48502	0.0129545
CRP	-0.412548	0.661961	0.344216	1.27302	-1.23648	0.216281
F5	-0.292886	0.746107	0.406866	1.3682	-0.946669	0.343808
FGA	-0.645829	0.524228	0.209329	1.31284	-1.37884	0.167944
FGG	-0.0606791	0.941125	0.562342	1.57505	-0.230945	0.817357
GSN	0.0774764	1.08056	0.580141	2.01262	0.244149	0.807116
HP	-0.0378045	0.962901	0.537861	1.72383	-0.127235	0.898754
ITIH3	-0.22906	0.795281	0.425185	1.48752	-0.716976	0.473389
ITIH4	-0.303267	0.738402	0.416841	1.30802	-1.03954	0.298553
LBP	0.0316726	1.03218	0.557517	1.91096	0.100785	0.919721
LGALS3BP	-0.426655	0.652689	0.29149	1.46147	-1.03738	0.299559
LRG1	-0.169942	0.843714	0.461103	1.5438	-0.551282	0.581441
LUM	-0.36273	0.695774	0.347846	1.39171	-1.02549	0.305131
PGLYRP2	0.152539	1.16479	0.654186	2.07392	0.518235	0.604294
SERPINA3	-0.919825	0.398589	0.19512	0.814233	-2.52384	0.0116079
SERPING1	0.217616	1.24311	0.707002	2.18574	0.755787	0.449777
TF	0.19952	1.22082	0.627322	2.37581	0.587328	0.556983

## Sheet: Fig 3d
Figure 3d
	beta	HR	low	high	Z	pvalue
F13B	-0.87208	0.418081	0.200773	0.870593	-2.33026	0.0197924
F7	-1.07604	0.340942	0.119574	0.972133	-2.01283	0.0441324
FN1	-0.885906	0.41234	0.190184	0.893999	-2.24376	0.024848
MBL2	0.601126	1.82417	1.12494	2.95802	2.43731	0.014797
PLG	-0.914596	0.400678	0.192117	0.835652	-2.4387	0.0147401
PROC	-1.40763	0.244722	0.0756269	0.7919	-2.34938	0.0188046
GC	-1.28256	0.277326	0.113021	0.680493	-2.80048	0.00510273

## Sheet: Fig 4a
Figure 4a
The external validation data was provided by the MGH Emergency Department COVID-19 Cohort (Filbin, Goldberg, Hacohen) with Olink Proteomics (https://info.olink.com/mgh-covid-study-overview-page?utm_campaign=Broad%2520%2520Explore%2520Covid%2520Study&utm_source=research-gate&utm_medium=MGH%2520post ).

## Sheet: Fig 4b-c, 7d, Supp Fig 6, 11 
Figure 4b, 4c, 7d (right), Supplementary Figure 6, 11
IDs GSTT									LGALS3BP (ug/ml)								PTX3 (ng/ml)								RAGE (ng/ml)
Patient	Age	Sex (1=M)	Outcome (1=D)	RNAemia (1=pos)	Baseline	Week 1	Week 2		Patient	Sex (1=M)	Outcome (1=D)	RNAemia (1=pos)	Baseline	Week 1	Week 2		Patient	Sex (1=M)	Outcome (1=D)	RNAemia (1=pos)	Baseline	Week 1	Week 2		Patient	Sex (1=M)	Outcome (1=D)	RNAemia (1=pos)	Baseline	Week 1	Week 2
3	66	1	0	0	356	207	643		3	1	0	0	10.1859	12.5924	5.10401		3	1	0	0	3.7559	5.16857	4.06093		3	1	0	0	6.63021	0.952541	0.974509
4	64	0	0	0	222	530	646		4	0	0	0	24.3581	19.6998	16.3167		4	0	0	0	0.925675	0.407183	0.968291		4	0	0	0	2.57729	1.17458	0.62383
5	34	0	0	0	146	471	649		5	0	0	0	15.2535	19.8972	20.842		5	0	0	0	5.39648	1.07809	3.56055		5	0	0	0	6.44915	2.1166	0.956069
6	51	0	0	0	245				6	0	0	0	10.243				6	0	0	0	2.05936				6	0	0	0	3.84767
7	33	1	0	0	656				7	1	0	0	29.4211				7	1	0	0	1.49044				7	1	0	0	1.40437
8	55	1	0	0	658				8	1	0	0	19.6858				8	1	0	0	2.86705				8	1	0	0	2.86681
9	70	1	0	0	205	633	696		9	1	0	0	14.0103	24.2743	12.8348		9	1	0	0	2.65818	0.944635	0.645756		9	1	0	0	11.2985	1.54144	0.373176
10	34	1	1	0	486	663	875		10	1	1	0	24.9661	36.814	20.0378		10	1	1	0	2.80314	5.19185	17.5687		10	1	1	0	7.19705	2.47975	0.161919
11	49	0	0	1	474	666	869		11	0	0	1	11.5272	23.6224	17.4054		11	0	0	1	1.52091	5.26536	2.55495		11	0	0	1	4.19508	19.6305	3.32184
12	45	0	0	1	432	669	870		12	0	0	1	29.5837	34.4289	27.9123		12	0	0	1	1.49883	1.4072	3.05775		12	0	0	1	4.63527	1.09952	0.825004
13	44	0	0	1	402	673	871		13	0	0	1	39.4822	65.6437	38.6218		13	0	0	1	11.2069	3.47004	23.6604		13	0	0	1	15.3228	4.74847	1.94986
14	80	1	1	1	466				14	1	1	1	3.95914				14	1	1	1	5.7841				14	1	1	1	4.71865
15	22	1	0	1	481	691	872		15	1	0	1	25.5292	25.7643	19.0457		15	1	0	1	2.13989	2.46853	2.04443		15	1	0	1	1.42337	1.43469	1.79318
16	49	1	0	0	616	688	953		16	1	0	0	9.2669	11.0701	7.17272		16	1	0	0	2.73327	1.92475	1.81664		16	1	0	0	2.87159	1.90704	1.12093
17	53	1	0	0	258				17	1	0	0	37.2855				17	1	0	0	2.1235				17	1	0	0	9.27352
19	72	0	0	0	698	788	1019		19	0	0	0	70.3154	48.6241	29.1417		19	0	0	0	1.65295	2.17934	1.17149		19	0	0	0	5.04947	1.88919	0.866596
21	47	1	0	0	790	971	1262		21	1	0	0	20.7534	20.0996	11.7514		21	1	0	0	2.26778	1.3689	1.20946		21	1	0	0	5.155	1.18091	0.557314
22	82	0	1	0	740	970	1057		22	0	1	0	14.3316	16.7349	13.347		22	0	1	0	9.69563	0.916974	1.3382		22	0	1	0	6.16518	1.64916	1.13038
25	57	1	0	0	739	748	908		25	1	0	0	22.0163	23.7733	18.1473		25	1	0	0	4.59779	6.67091	5.65798		25	1	0	0	9.17203	16.062	3.62333
28	49	1	0	0	738	972	1120		28	1	0	0	11.1118	13.6971	5.74125		28	1	0	0	2.36343	2.62575	8.61586		28	1	0	0	1.60763	1.68917	0.829849
29	49	1	1	0	736	754	966		29	1	1	0	13.5022	24.579	25.5641		29	1	1	0	0.39134	3.46723	3.47624		29	1	1	0	2.07121	6.68721	1.99421
31	67	1	0	0	851				31	1	0	0	22.4732				31	1	0	0	3.89267				31	1	0	0	0.883868
32	66	0	0	0	499				32	0	0	0	15.5959				32	0	0	0	0.840035				32	0	0	0	3.43892
33	62	1	0	0	801	798	945		33	1	0	0	8.29764	6.00422	5.74125		33	1	0	0	1.22826	0.589692	0.728938		33	1	0	0	4.71001	1.50083	0.994934
34	53	1	0	0	803	805	900		34	1	0	0	25.9973	26.7718	22.6728		34	1	0	0	3.63999	4.08968	3.1547		34	1	0	0	13.0244	1.12412	0.737334
35	77	0	1	0	800	804	963		35	0	1	0	12.7682	15.2055	12.9676		35	0	1	0	2.78108	1.60397	4.53946		35	0	1	0	5.63592	1.46324	1.03178
36	61	1	0	0	806	962	1077		36	1	0	0	36.6232	39.9058	36.2523		36	1	0	0	1.43994	2.01935	2.68641		36	1	0	0	3.97593	1.75036	2.16052
37	57	1	0	0	810	808	901		37	1	0	0	11.509	16.7512	20.9403		37	1	0	0	0.481587	0.880623	1.00659		37	1	0	0	2.08483	1.25211	1.17581
38	60	1	0	1	809	807	902		38	1	0	1	11.3689	11.5912	10.549		38	1	0	1	1.31518	0.986047	0.64111		38	1	0	1	6.53283	2.11582	1.35614
39	41	1	0	0	821				39	1	0	0	10.9389				39	1	0	0	2.10976				39	1	0	0	4.00944
40	79	1	0	0	822				40	1	0	0	23.1854				40	1	0	0	5.4485				40	1	0	0	3.97593
41	32	1	0	0	826	813	904		41	1	0	0	14.8011	17.5595	9.69379		41	1	0	0	0.679585	0.98681	0.255311		41	1	0	0	3.25815	1.04248	1.67809
42	45	0	0	0	824	816	983		42	0	0	0	21.6458	28.1046	17.3503		42	0	0	0	1.9284	0.627916	2.83483		42	0	0	0	3.83623	1.67486	0.449422
43	43	1	0	0	817	814	896		43	1	0	0	24.8788	38.0061	22.9984		43	1	0	0	2.1828	4.4018	3.55015		43	1	0	0	9.29667	3.05504	1.05201
44	73	1	1	0	818	815	951		44	1	1	0	18.0063	14.6502	12.962		44	1	1	0	2.67535	1.50488	2.02344		44	1	1	0	2.03617	0.58098	0.729631
46	57	1	0	0	820	829	961		46	1	0	0	11.6378	10.3544	7.3154		46	1	0	0	2.51058	3.17933	1.94691		46	1	0	0	3.73981	4.66555	0.896453
47	52	0	0	0	836	833	1004		47	0	0	0	46.7301	37.3262	28.3699		47	0	0	0	2.50702	3.06385	3.31946		47	0	0	0	13.107	2.63918	0.665836
49	26	1	0	0	839	840	960		49	1	0	0	26.4921	13.2758	13.6751		49	1	0	0	1.68031	0.941518	0.816066		49	1	0	0	0.936899	2.08717	1.10686
50	40	0	0	0	845	982	1084		50	0	0	0	35.1715	26.8214	20.7791		50	0	0	0	0.486281	1.14472	0.817686		50	0	0	0	1.96642	0.305037	0.546051
52	66	0	0	1	832	899	1079		52	0	0	1	7.58265	9.90619	6.09907		52	0	0	1	1.18518	0.868631	0.796605		52	0	0	1	1.83569	0.690406	0.863156
53	59	1	1	0	848				53	1	1	0	25.7537				53	1	1	0	6.19385				53	1	1	0	1.47605
54	77	1	1	0	849				54	1	1	0	3.7892				54	1	1	0	1.15425				54	1	1	0	4.72748
55	59	0	0	0	874				55	0	0	0	19.8189				55	0	0	0	2.9111				55	0	0	0	8.94229
56	52	0	0	0	981	1121	1295		56	0	0	0	8.70737	19.6064	12.3084		56	0	0	0	4.01122	3.19059	7.11423		56	0	0	0	4.55511	1.85236	1.2331
59	47	1	0	0	979	1140	1440		59	1	0	0	11.6337	18.0725	11.1413		59	1	0	0	1.1717	12.3362	2.19432		59	1	0	0	1.39815	5.56939	1.61392
61	55	1	1	1	1053	1128	1258		61	1	1	1	10.5781	10.1869	14.5257		61	1	1	1	19.0128	3.82473	2.8373		61	1	1	1	0.740724	0.31428	0.628178
62	62	1	1	1	1052	1129	1478		62	1	1	1	13.8609	23.0262	13.4986		62	1	1	1	8.10803	11.3226	5.8131		62	1	1	1	3.33588	0.776273	1.21295
63	26	1	0	0	1051	1138	1475		63	1	0	0	39.0459	19.4362	19.1814		63	1	0	0	1.07311	3.47201	4.50892		63	1	0	0	1.9298	1.70453	0.853922
64	64	1	0	0	1045	1137	1441		64	1	0	0	17.4464	17.2953	19.1814		64	1	0	0	10.4084	11.4588	6.78747		64	1	0	0	2.80966	2.1093	1.02521
65	79	1	1	1	1056	1266	1482		65	1	1	1	10.254	21.3324	15.0465		65	1	1	1	6.09586	2.06812	4.48782		65	1	1	1	5.07574	1.31517	0.462034
66	51	1	0	0	1086				66	1	0	0	12.4805				66	1	0	0	1.45545				66	1	0	0	3.87182
67	34	1	0	0	1094				67	1	0	0	12.0232				67	1	0	0	100.416				67	1	0	0	2.32346
68	43	1	0	1	1184	1198	1490		68	1	0	1	15.3059	19.7473	12.5257		68	1	0	1	3.64489	3.82851	0.950735		68	1	0	1	3.34804	4.55638	2.01852
70	49	0	0	1	765	955	1234		70	0	0	1	17.2859	29.9233	37.5296		70	0	0	1	0.995192	9.31578	2.04872		70	0	0	1	1.19288	10.6588	1.20253
71	57	1	1	1	767	956	1227		71	1	1	1	6.44955	9.01319	3.16426		71	1	1	1	3.29933	4.23247	2.01301		71	1	1	1	12.8188	1.93624	1.08373
72	62	1	0	0	429				72	1	0	0	10.0078				72	1	0	0	2.60024				72	1	0	0	4.61661
73	58	0	0	1	762	976	1235		73	0	0	1	22.3505	22.9192	8.49158		73	0	0	1	2.75658	2.63685	2.60957		73	0	0	1	3.14793	2.06952	0.390706
74	39	1	0	0	855	975	1226		74	1	0	0	15.1982	14.8479	10.635		74	1	0	0	3.66186	3.65194	2.11274		74	1	0	0	2.11051	1.9467	0.49598
76	33	0	0	0	1022	1229	1321		76	0	0	0	19.3115	30.0284	15.8297		76	0	0	0	1.29115	5.31189	1.37902		76	0	0	0	3.29987	0.530372	1.19481
77	54	1	0	0	1024	1224	1523		77	1	0	0	34.2402	33.3505	8.25535		77	1	0	0	4.86468	5.97073	2.85526		77	1	0	0	3.55205	6.22088	0.656821
80	47	1	1	1	1204	1206	1463		80	1	1	1	34.4329	18.864	15.7955		80	1	1	1	4.93238	4.50069	4.17739		80	1	1	1	9.29495	3.12173	1.61129
IDs Sepsis
Patient	Age	Sex (1=M)	Baseline		LGALS3BP	PTX3	RAGE
SC02	83	0	1		3.41188		0.634442
SC03	19	1	5		4.75759	1.21122	1.87334
SC04	38	1	7		4.4204	9.23491	1.13158
SC05	73	1	11		6.68605	6.72124	7.62144
SC06	57	0	13		4.00532	22.2066	6.62304
SC07	86	1	17		3.03052		9.19075
SC08	26	0	21		4.68894	65.4365	0.367305
SC10	64	0	23		3.24409	65.5481	0.924799
SC11	59	1	27		8.08446	2.94304	1.11408
SC12	25	0	29		9.44542	14.5107	1.46375
SC13	73	1	31		6.12735	40.3262	0.903518
SC14	67	1	35		10.3615	19.4335	2.81152
SC15	68	0	39
IDs Cardiac
Patient	Age	Sex (1=M)	Baseline		LGALS3BP	PTX3	RAGE
CC01	75	1	1		2.68819	0.406735	0.494706
CC02	69	1	3		3.83782	0.722071	0.65103
CC03	82	1	5		3.12844	3.46799	1.01212
CC04	71	1	7		1.58206	1.31307	0.475911
CC05	64	1	9		8.00026	0.781793	1.72008
CC06	68	1	11		2.9076	0.580026	1.76565
CC07	79	0	13		3.06975	3.01177	1.02554
CC08	66	1	15		4.59319	1.15469	0.795318
CC09	80	0	17		3.7995	3.21705	2.66112
CC10	63	1	19		8.65735	1.33593	0.432791
CC11	65	1	21		3.72704	1.07823	1.46453
CC12	43	1	23		2.2883	0.327518	1.08066
CC13	40	1	25		2.01315	0.4514	1.07017
CC14	74	0	27		12.3295	0.759123	1.40725
CC15	74	0	29		2.58894	0.473904	1.01313
CC16	77	0	31		3.70621	0.814315	0.65919
CC17	73	1	33		9.16685	0.579538	1.2668
CC18	64	1	35		5.23323	0.287412	0.601414
CC20	77	1	37		4.54961	0.654729	0.940669
CC21	66	1	39		3.2765	0.52875	1.81686
CC22	71	0	41		2.0421	0.497133	0.434716
CC23	73	0	43		4.9815	0.969528	1.71216
CC24	53	1	45		4.77801	1.23447	0.75557
CC25	52	1	47		4.41852		0.672676
CC26	77	1	49		4.32123		0.313702
CC27	57	1	51		2.3954		0.939652
CC28	79	1	53		2.09215		0.968984
CC29	67	1	55		7.48911		0.721591
CC30	72	0	57		14.8095		2.0076
CC31	36	1	59		6.76193		1.22864
IDs KCH
Patient	Age	Sex (1=M)	Baseline		LGALS3BP	PTX3	RAGE
IMET1	44	0	1		23.4935	4.11642	8.86081
IMET2	66	1	5		12.0287	58.5832	3.31724
IMET4	49	1	7		10.0642	12.9557	1.44564
IMET5	66	1	11		13.1001	17.3698	4.17969
IMET6	69	0	13		47.67	121.122	11.8569
IMET7	63	1	17		15.1798	110.044	15.5455
IMET8	63	1	21		10.5678	5.22226	0.86656
IMET9	54	1	23		24.2274	8.5571	0.623844
IMET10	43	1	27		17.7078	8.03848	1.16446
IMET11	52	1	29		22.9061	99.5879	8.53018
IMET12	50	1	31		26.7467	9.90775	1.4743
IMET13	80	1	35		16.086	14.5435	2.88507
IMET15	54	1	39		12.4192	9.18658	2.16945

[truncated: 34 more sheets: Fig 4d, Fig 4e, Fig 5a, Fig 5b, Fig 5c, Fig 5d, Fig 5e, Fig 5f, Fig 6a-b, Supp Fig 9, Fig 6c, Fig 6c - cluster 1, Fig 6c - cluster 2, Fig 6c - cluster 3, Fig 6c - cluster 4, Fig 7a-c, e-f, Fig. 8c, Fig 8d, Fig 8g, Fig 8h, Supp Fig 1 …]
